# Supplementary material for: Effect of DLK1 and RTL1 but Not MEG3 or MEG8 on Muscle Gene Expression in Callipyge Lambs
Source: PLoS One. 2009 Oct 9;4(10):e7399. doi: 10.1371/journal.pone.0007399 (PMC2756960; doi:10.1371/journal.pone.0007399)
Supplement: Table S2 — DAVID Complete Functional Annotation Clusters (0.13 MB XLS) [file pone.0007399.s002.xls]

## Sheet: Supplementary Table 2
Functional Group 1	Median: 0.0012805465450360458		Geo: 3.5243847694565295E-4	Bt.21113.1.S1_a_at, Bt.136.1.S1_at, Bt.562.1.S1_at, Bt.23607.1.S1_at, Bt.21584.1.S1_at, Bt.7215.1.S1_at, Bt.5520.1.S1_at, Bt.13505.1.S1_at, Bt.5966.1.A1_at, Bt.13324.2.S1_a_at, Bt.23094.4.S1_at, Bt.21849.1.S1_at, Bt.19161.1.S1_at, Bt.2723.1.A1_at, Bt.115.1.S1_at, Bt.3883.1.S1_at,
Category	Term		Count	%	PValue	Genes	List Total	Pop Hits	Pop Total	Fold Enrichment	Bonferroni	Benjamini	FDR
GOTERM_BP_ALL	GO:0032787	monocarboxylic acid metabolic process	13	0.0364	2.67e-05	Bt.21113.1.S1_a_at, Bt.136.1.S1_at, Bt.562.1.S1_at, Bt.23607.1.S1_at, Bt.21584.1.S1_at, Bt.7215.1.S1_at, Bt.5520.1.S1_at, Bt.13505.1.S1_at, Bt.5966.1.A1_at, Bt.13324.2.S1_a_at, Bt.23094.4.S1_at, Bt.21849.1.S1_at, Bt.19161.1.S1_at,	121	67	2690	4.31356	0.0712333	0.0243317	0.0476306
GOTERM_BP_ALL	GO:0006082	organic acid metabolic process	16	0.0448	0.00128055	Bt.21113.1.S1_a_at, Bt.136.1.S1_at, Bt.2723.1.A1_at, Bt.562.1.S1_at, Bt.23607.1.S1_at, Bt.21584.1.S1_at, Bt.7215.1.S1_at, Bt.5520.1.S1_at, Bt.13505.1.S1_at, Bt.5966.1.A1_at, Bt.13324.2.S1_a_at, Bt.23094.4.S1_at, Bt.21849.1.S1_at, Bt.115.1.S1_at, Bt.19161.1.S1_at, Bt.3883.1.S1_at,	121	142	2690	2.50495	0.971184	0.23878	2.26069
GOTERM_BP_ALL	GO:0019752	carboxylic acid metabolic process	16	0.0448	0.00128055	Bt.21113.1.S1_a_at, Bt.136.1.S1_at, Bt.2723.1.A1_at, Bt.562.1.S1_at, Bt.23607.1.S1_at, Bt.21584.1.S1_at, Bt.7215.1.S1_at, Bt.5520.1.S1_at, Bt.13505.1.S1_at, Bt.5966.1.A1_at, Bt.13324.2.S1_a_at, Bt.23094.4.S1_at, Bt.21849.1.S1_at, Bt.115.1.S1_at, Bt.19161.1.S1_at, Bt.3883.1.S1_at,	121	142	2690	2.50495	0.971184	0.23878	2.26069
Functional Group 2	Median: 7.682021451478372E-4		Geo: 0.0012834827723826917	Bt.23217.1.S1_at, Bt.25555.1.S1_at, Bt.3005.1.S1_at, Bt.562.1.S1_at, Bt.22169.1.S1_at, Bt.23399.1.S1_at, Bt.13505.1.S1_at, Bt.19161.1.S1_at, Bt.115.1.S1_at, Bt.5408.1.A1_at, Bt.15972.1.S1_at,
Category	Term		Count	%	PValue	Genes	List Total	Pop Hits	Pop Total	Fold Enrichment	Bonferroni	Benjamini	FDR
GOTERM_BP_ALL	GO:0006096	glycolysis	7	0.0196	8.31e-05	Bt.23217.1.S1_at, Bt.25555.1.S1_at, Bt.3005.1.S1_at, Bt.562.1.S1_at, Bt.22169.1.S1_at, Bt.23399.1.S1_at, Bt.13505.1.S1_at,	121	18	2690	8.64555	0.205569	0.0559085	0.148254
GOTERM_BP_ALL	GO:0006007	glucose catabolic process	7	0.0196	0.000376	Bt.23217.1.S1_at, Bt.25555.1.S1_at, Bt.3005.1.S1_at, Bt.562.1.S1_at, Bt.22169.1.S1_at, Bt.23399.1.S1_at, Bt.13505.1.S1_at,	121	23	2690	6.76608	0.646949	0.187979	0.668978
GOTERM_BP_ALL	GO:0019320	hexose catabolic process	7	0.0196	0.000376	Bt.23217.1.S1_at, Bt.25555.1.S1_at, Bt.3005.1.S1_at, Bt.562.1.S1_at, Bt.22169.1.S1_at, Bt.23399.1.S1_at, Bt.13505.1.S1_at,	121	23	2690	6.76608	0.646949	0.187979	0.668978
GOTERM_BP_ALL	GO:0046365	monosaccharide catabolic process	7	0.0196	0.000376	Bt.23217.1.S1_at, Bt.25555.1.S1_at, Bt.3005.1.S1_at, Bt.562.1.S1_at, Bt.22169.1.S1_at, Bt.23399.1.S1_at, Bt.13505.1.S1_at,	121	23	2690	6.76608	0.646949	0.187979	0.668978
GOTERM_BP_ALL	GO:0046164	alcohol catabolic process	7	0.0196	0.000483	Bt.23217.1.S1_at, Bt.25555.1.S1_at, Bt.3005.1.S1_at, Bt.562.1.S1_at, Bt.22169.1.S1_at, Bt.23399.1.S1_at, Bt.13505.1.S1_at,	121	24	2690	6.48416	0.737674	0.13816	0.859007
GOTERM_BP_ALL	GO:0006006	glucose metabolic process	8	0.0224	0.0007	Bt.23217.1.S1_at, Bt.25555.1.S1_at, Bt.3005.1.S1_at, Bt.562.1.S1_at, Bt.22169.1.S1_at, Bt.23399.1.S1_at, Bt.13505.1.S1_at, Bt.19161.1.S1_at,	121	35	2690	5.08146	0.856029	0.176189	1.24175
GOTERM_BP_ALL	GO:0044275	cellular carbohydrate catabolic process	7	0.0196	0.000768	Bt.23217.1.S1_at, Bt.25555.1.S1_at, Bt.3005.1.S1_at, Bt.562.1.S1_at, Bt.22169.1.S1_at, Bt.23399.1.S1_at, Bt.13505.1.S1_at,	121	26	2690	5.98538	0.88083	0.162444	1.36205
GOTERM_BP_ALL	GO:0016052	carbohydrate catabolic process	7	0.0196	0.000768	Bt.23217.1.S1_at, Bt.25555.1.S1_at, Bt.3005.1.S1_at, Bt.562.1.S1_at, Bt.22169.1.S1_at, Bt.23399.1.S1_at, Bt.13505.1.S1_at,	121	26	2690	5.98538	0.88083	0.162444	1.36205
GOTERM_BP_ALL	GO:0005996	monosaccharide metabolic process	8	0.0224	0.00285626	Bt.23217.1.S1_at, Bt.25555.1.S1_at, Bt.3005.1.S1_at, Bt.562.1.S1_at, Bt.22169.1.S1_at, Bt.23399.1.S1_at, Bt.13505.1.S1_at, Bt.19161.1.S1_at,	121	44	2690	4.04207	0.999636	0.410116	4.97629
GOTERM_BP_ALL	GO:0019318	hexose metabolic process	8	0.0224	0.00285626	Bt.23217.1.S1_at, Bt.25555.1.S1_at, Bt.3005.1.S1_at, Bt.562.1.S1_at, Bt.22169.1.S1_at, Bt.23399.1.S1_at, Bt.13505.1.S1_at, Bt.19161.1.S1_at,	121	44	2690	4.04207	0.999636	0.410116	4.97629
GOTERM_BP_ALL	GO:0006066	alcohol metabolic process	9	0.0252	0.0114866	Bt.23217.1.S1_at, Bt.25555.1.S1_at, Bt.3005.1.S1_at, Bt.562.1.S1_at, Bt.22169.1.S1_at, Bt.23399.1.S1_at, Bt.115.1.S1_at, Bt.13505.1.S1_at, Bt.19161.1.S1_at,	121	70	2690	2.85832	1	0.814204	18.6304
GOTERM_BP_ALL	GO:0044265	cellular macromolecule catabolic process	8	0.0224	0.0146236	Bt.23217.1.S1_at, Bt.25555.1.S1_at, Bt.3005.1.S1_at, Bt.562.1.S1_at, Bt.22169.1.S1_at, Bt.23399.1.S1_at, Bt.13505.1.S1_at, Bt.5408.1.A1_at,	121	59	2690	3.01443	1	0.869821	23.1173
GOTERM_BP_ALL	GO:0009057	macromolecule catabolic process	9	0.0252	0.021203	Bt.23217.1.S1_at, Bt.25555.1.S1_at, Bt.3005.1.S1_at, Bt.562.1.S1_at, Bt.22169.1.S1_at, Bt.23399.1.S1_at, Bt.13505.1.S1_at, Bt.15972.1.S1_at, Bt.5408.1.A1_at,	121	78	2690	2.56516	1	0.94068	31.7807
Functional Group 3	Median: 0.0012440275935898368		Geo: 0.0033197113654715223	Bt.26739.1.S1_at, Bt.21113.1.S1_a_at, Bt.19522.1.S1_at, Bt.18.1.S1_at, Bt.4474.1.S1_at, Bt.4474.2.S1_a_at, Bt.16739.1.A1_at, Bt.26836.2.A1_at, Bt.13505.1.S1_at, Bt.15972.1.S1_at, Bt.18623.1.A1_at, Bt.448.1.S1_at, Bt.9949.2.S1_at, Bt.9949.3.S1_a_at, Bt.5161.1.S1_at, Bt.7781.1.S1_at, Bt.9855.1.S1_at, Bt.23094.4.S1_at, Bt.5848.2.S1_at, Bt.8706.1.S1_at, Bt.3883.1.S1_at, Bt.14624.2.S1_at, Bt.136.1.S1_…
Category	Term		Count	%	PValue	Genes	List Total	Pop Hits	Pop Total	Fold Enrichment	Bonferroni	Benjamini	FDR
GOTERM_CC_ALL	GO:0005737	cytoplasm	77	0.2157	9.65e-05	Bt.26739.1.S1_at, Bt.21113.1.S1_a_at, Bt.19522.1.S1_at, Bt.18.1.S1_at, Bt.4474.1.S1_at, Bt.4474.2.S1_a_at, Bt.16739.1.A1_at, Bt.26836.2.A1_at, Bt.13505.1.S1_at, Bt.15972.1.S1_at, Bt.18623.1.A1_at, Bt.448.1.S1_at, Bt.9949.2.S1_at, Bt.9949.3.S1_a_at, Bt.5161.1.S1_at, Bt.7781.1.S1_at, Bt.9855.1.S1_at, Bt.23094.4.S1_at, Bt.5848.2.S1_at, Bt.8706.1.S1_at, Bt.3883.1.S1_at, Bt.14624.2.S1_at, Bt.136.1.S1_…	113	1352	2686	1.35376	0.0460824	0.0460824	0.138402
GOTERM_CC_ALL	GO:0005622	intracellular	97	0.2717	0.00075	Bt.24927.1.A1_at, Bt.4867.2.S1_at, Bt.18.1.S1_at, Bt.4474.1.S1_at, Bt.4474.2.S1_a_at, Bt.13505.1.S1_at, Bt.26836.2.A1_at, Bt.448.1.S1_at, Bt.5161.1.S1_at, Bt.9855.1.S1_at, Bt.23094.4.S1_at, Bt.3730.1.S1_at, Bt.8706.1.S1_at, Bt.3883.1.S1_at, Bt.24676.1.S1_at, Bt.136.1.S1_at, Bt.3026.1.A1_at, Bt.2723.1.A1_at, Bt.460.1.S1_s_at, Bt.5966.1.A1_at, Bt.23225.1.S1_at, Bt.3599.1.S1_at, Bt.6816.1.S1_at, Bt.…	113	1958	2686	1.17757	0.307106	0.167597	1.07125
GOTERM_CC_ALL	GO:0044424	intracellular part	92	0.2577	0.00124403	Bt.26739.1.S1_at, Bt.21113.1.S1_a_at, Bt.19522.1.S1_at, Bt.18.1.S1_at, Bt.4867.2.S1_at, Bt.4474.1.S1_at, Bt.4474.2.S1_a_at, Bt.16739.1.A1_at, Bt.26836.2.A1_at, Bt.13505.1.S1_at, Bt.15972.1.S1_at, Bt.18623.1.A1_at, Bt.448.1.S1_at, Bt.9949.2.S1_at, Bt.9949.3.S1_a_at, Bt.5161.1.S1_at, Bt.7781.1.S1_at, Bt.9855.1.S1_at, Bt.23094.4.S1_at, Bt.5848.2.S1_at, Bt.3730.1.S1_at, Bt.8706.1.S1_at, Bt.3883.1.S1_…	113	1834	2686	1.19238	0.455947	0.183642	1.77109
GOTERM_CC_ALL	GO:0005623	cell	111	0.3109	0.0669277	Bt.24927.1.A1_at, Bt.18.1.S1_at, Bt.4867.2.S1_at, Bt.21053.2.S1_at, Bt.4474.1.S1_at, Bt.4474.2.S1_a_at, Bt.26836.2.A1_at, Bt.13505.1.S1_at, Bt.8136.1.S1_at, Bt.448.1.S1_at, Bt.5161.1.S1_at, Bt.9855.1.S1_at, Bt.23094.4.S1_at, Bt.3730.1.S1_at, Bt.8706.1.S1_at, Bt.3883.1.S1_at, Bt.136.1.S1_at, Bt.24676.1.S1_at, Bt.3026.1.A1_at, Bt.2723.1.A1_at, Bt.460.1.S1_s_at, Bt.5966.1.A1_at, Bt.23225.1.S1_at, Bt…	113	2549	2686	1.0351	1	0.966205	63.0067
GOTERM_CC_ALL	GO:0044464	cell part	111	0.3109	0.0669277	Bt.24927.1.A1_at, Bt.18.1.S1_at, Bt.4867.2.S1_at, Bt.21053.2.S1_at, Bt.4474.1.S1_at, Bt.4474.2.S1_a_at, Bt.26836.2.A1_at, Bt.13505.1.S1_at, Bt.8136.1.S1_at, Bt.448.1.S1_at, Bt.5161.1.S1_at, Bt.9855.1.S1_at, Bt.23094.4.S1_at, Bt.3730.1.S1_at, Bt.8706.1.S1_at, Bt.3883.1.S1_at, Bt.136.1.S1_at, Bt.24676.1.S1_at, Bt.3026.1.A1_at, Bt.2723.1.A1_at, Bt.460.1.S1_s_at, Bt.5966.1.A1_at, Bt.23225.1.S1_at, Bt…	113	2549	2686	1.0351	1	0.966205	63.0067
Functional Group 4	Median: 0.02320241217840734		Geo: 0.02763602575153451	Bt.5966.1.A1_at, Bt.21849.1.S1_at, Bt.7215.1.S1_at, Bt.21113.1.S1_a_at, Bt.4008.1.S1_at,
Category	Term		Count	%	PValue	Genes	List Total	Pop Hits	Pop Total	Fold Enrichment	Bonferroni	Benjamini	FDR
INTERPRO	IPR006090:Acyl-CoA oxidase/dehydrogenase, type 1		3	0.0084	0.0158985	Bt.5966.1.A1_at, Bt.21849.1.S1_at, Bt.7215.1.S1_at,	107	5	2539	14.2374	1	0.999972	24.7386
INTERPRO	IPR006089:Acyl-CoA dehydrogenase		3	0.0084	0.0158985	Bt.5966.1.A1_at, Bt.21849.1.S1_at, Bt.7215.1.S1_at,	107	5	2539	14.2374	1	0.999972	24.7386
INTERPRO	IPR006092:Acyl-CoA dehydrogenase, N-terminal		3	0.0084	0.0158985	Bt.5966.1.A1_at, Bt.21849.1.S1_at, Bt.7215.1.S1_at,	107	5	2539	14.2374	1	0.999972	24.7386
INTERPRO	IPR013786:Acyl-CoA dehydrogenase/oxidase, N-terminal		3	0.0084	0.0232024	Bt.5966.1.A1_at, Bt.21849.1.S1_at, Bt.7215.1.S1_at,	107	6	2539	11.8645	1	0.999964	34.0524
INTERPRO	IPR013764:Acyl-CoA oxidase/dehydrogenase, type1/2, C-terminal		3	0.0084	0.0232024	Bt.5966.1.A1_at, Bt.21849.1.S1_at, Bt.7215.1.S1_at,	107	6	2539	11.8645	1	0.999964	34.0524
INTERPRO	IPR006091:Acyl-CoA dehydrogenase/oxidase, central region		3	0.0084	0.0232024	Bt.5966.1.A1_at, Bt.21849.1.S1_at, Bt.7215.1.S1_at,	107	6	2539	11.8645	1	0.999964	34.0524
SP_PIR_KEYWORDS	Fatty acid metabolism		4	0.0112	0.0232111	Bt.21113.1.S1_a_at, Bt.5966.1.A1_at, Bt.21849.1.S1_at, Bt.7215.1.S1_at,	95	15	2216	6.22035	1	0.915399	29.4778
GOTERM_MF_ALL	GO:0003995	acyl-CoA dehydrogenase activity	3	0.0084	0.0460739	Bt.5966.1.A1_at, Bt.21849.1.S1_at, Bt.7215.1.S1_at,	139	8	3104	8.3741	1	0.998823	54.1227
SP_PIR_KEYWORDS	lipid metabolism		4	0.0112	0.0499332	Bt.21113.1.S1_a_at, Bt.5966.1.A1_at, Bt.21849.1.S1_at, Bt.7215.1.S1_at,	95	20	2216	4.66526	1	0.960528	53.3146
GOTERM_MF_ALL	GO:0050660	FAD binding	4	0.0112	0.0969493	Bt.5966.1.A1_at, Bt.21849.1.S1_at, Bt.7215.1.S1_at, Bt.4008.1.S1_at,	139	25	3104	3.57295	1	0.999319	81.4478
Functional Group 5	Median: 0.02659318506956354		Geo: 0.029638162125196335	Bt.13324.2.S1_a_at, Bt.5520.1.S1_at, Bt.23357.1.S1_at, Bt.13128.1.S1_at,
Category	Term		Count	%	PValue	Genes	List Total	Pop Hits	Pop Total	Fold Enrichment	Bonferroni	Benjamini	FDR
SP_PIR_KEYWORDS	Tricarboxylic acid cycle		4	0.0112	0.00951963	Bt.13324.2.S1_a_at, Bt.5520.1.S1_at, Bt.23357.1.S1_at, Bt.13128.1.S1_at,	95	11	2216	8.4823	0.997608	0.866264	13.2591
INTERPRO	IPR001804:Isocitrate/isopropylmalate dehydrogenase		3	0.0084	0.00980536	Bt.13324.2.S1_a_at, Bt.5520.1.S1_at, Bt.23357.1.S1_at,	107	4	2539	17.7967	1	1	16.0326
GOTERM_MF_ALL	GO:0016652	oxidoreductase activity, acting on NADH or NADPH, NAD or NADP as acceptor	3	0.0084	0.0111001	Bt.13324.2.S1_a_at, Bt.5520.1.S1_at, Bt.23357.1.S1_at,	139	4	3104	16.7482	1	0.981509	16.839
GOTERM_MF_ALL	GO:0004448	isocitrate dehydrogenase activity	3	0.0084	0.0111001	Bt.13324.2.S1_a_at, Bt.5520.1.S1_at, Bt.23357.1.S1_at,	139	4	3104	16.7482	1	0.981509	16.839
GOTERM_BP_ALL	GO:0046356	acetyl-CoA catabolic process	4	0.0112	0.0265932	Bt.13324.2.S1_a_at, Bt.5520.1.S1_at, Bt.23357.1.S1_at, Bt.13128.1.S1_at,	121	15	2690	5.92837	1	0.949423	38.1828
GOTERM_BP_ALL	GO:0009060	aerobic respiration	4	0.0112	0.0265932	Bt.13324.2.S1_a_at, Bt.5520.1.S1_at, Bt.23357.1.S1_at, Bt.13128.1.S1_at,	121	15	2690	5.92837	1	0.949423	38.1828
GOTERM_BP_ALL	GO:0006099	tricarboxylic acid cycle	4	0.0112	0.0265932	Bt.13324.2.S1_a_at, Bt.5520.1.S1_at, Bt.23357.1.S1_at, Bt.13128.1.S1_at,	121	15	2690	5.92837	1	0.949423	38.1828
GOTERM_BP_ALL	GO:0009109	coenzyme catabolic process	4	0.0112	0.0265932	Bt.13324.2.S1_a_at, Bt.5520.1.S1_at, Bt.23357.1.S1_at, Bt.13128.1.S1_at,	121	15	2690	5.92837	1	0.949423	38.1828
GOTERM_BP_ALL	GO:0006084	acetyl-CoA metabolic process	4	0.0112	0.0316877	Bt.13324.2.S1_a_at, Bt.5520.1.S1_at, Bt.23357.1.S1_at, Bt.13128.1.S1_at,	121	16	2690	5.55785	1	0.967552	43.7087
GOTERM_BP_ALL	GO:0045333	cellular respiration	4	0.0112	0.0372552	Bt.13324.2.S1_a_at, Bt.5520.1.S1_at, Bt.23357.1.S1_at, Bt.13128.1.S1_at,	121	17	2690	5.23092	1	0.979602	49.2131
GOTERM_BP_ALL	GO:0051187	cofactor catabolic process	4	0.0112	0.0432889	Bt.13324.2.S1_a_at, Bt.5520.1.S1_at, Bt.23357.1.S1_at, Bt.13128.1.S1_at,	121	18	2690	4.94031	1	0.985359	54.603
KEGG_PATHWAY	bta00020:Citrate cycle (TCA cycle)		3	0.0084	0.170984	Bt.13324.2.S1_a_at, Bt.5520.1.S1_at, Bt.13128.1.S1_at,	54	16	1128	3.91667	1	0.999773	90.0498
SP_PIR_KEYWORDS	Manganese		3	0.0084	0.270917	Bt.13324.2.S1_a_at, Bt.5520.1.S1_at, Bt.23357.1.S1_at,	95	24	2216	2.91579	1	0.999533	99.0893
Functional Group 6	Median: 0.031964914986406814		Geo: 0.040950735984403006	Bt.5966.1.A1_at, Bt.21849.1.S1_at, Bt.7215.1.S1_at, Bt.4008.1.S1_at, Bt.3883.1.S1_at,
Category	Term		Count	%	PValue	Genes	List Total	Pop Hits	Pop Total	Fold Enrichment	Bonferroni	Benjamini	FDR
SP_PIR_KEYWORDS	fad		5	0.014	0.0221598	Bt.5966.1.A1_at, Bt.21849.1.S1_at, Bt.7215.1.S1_at, Bt.4008.1.S1_at, Bt.3883.1.S1_at,	95	26	2216	4.48583	0.999999	0.94087	28.3406
SP_PIR_KEYWORDS	flavoprotein		5	0.014	0.0319649	Bt.5966.1.A1_at, Bt.21849.1.S1_at, Bt.7215.1.S1_at, Bt.4008.1.S1_at, Bt.3883.1.S1_at,	95	29	2216	4.02178	1	0.922881	38.3141
GOTERM_MF_ALL	GO:0050660	FAD binding	4	0.0112	0.0969493	Bt.5966.1.A1_at, Bt.21849.1.S1_at, Bt.7215.1.S1_at, Bt.4008.1.S1_at,	139	25	3104	3.57295	1	0.999319	81.4478
Functional Group 7	Median: 0.09842251626327751		Geo: 0.0476198549562282	Bt.5966.1.A1_at, Bt.16082.1.S1_at, Bt.5108.1.S1_at, Bt.5161.1.S1_at, Bt.21849.1.S1_at, Bt.4555.1.S1_at, Bt.28162.1.S1_at, Bt.28162.2.A1_at, Bt.460.1.S1_s_at, Bt.23662.2.S1_at, Bt.3730.1.S1_at,
Category	Term		Count	%	PValue	Genes	List Total	Pop Hits	Pop Total	Fold Enrichment	Bonferroni	Benjamini	FDR
GOTERM_CC_ALL	GO:0005759	mitochondrial matrix	8	0.0224	0.0122869	Bt.5966.1.A1_at, Bt.16082.1.S1_at, Bt.5108.1.S1_at, Bt.5161.1.S1_at, Bt.21849.1.S1_at, Bt.4555.1.S1_at, Bt.28162.1.S1_at, Bt.28162.2.A1_at, Bt.460.1.S1_s_at,	113	61	2686	3.11737	0.997632	0.578378	16.2619
GOTERM_CC_ALL	GO:0031980	mitochondrial lumen	8	0.0224	0.0122869	Bt.5966.1.A1_at, Bt.16082.1.S1_at, Bt.5108.1.S1_at, Bt.5161.1.S1_at, Bt.21849.1.S1_at, Bt.4555.1.S1_at, Bt.28162.1.S1_at, Bt.28162.2.A1_at, Bt.460.1.S1_s_at,	113	61	2686	3.11737	0.997632	0.578378	16.2619
GOTERM_CC_ALL	GO:0043233	organelle lumen	10	0.028	0.184558	Bt.5966.1.A1_at, Bt.16082.1.S1_at, Bt.23662.2.S1_at, Bt.5108.1.S1_at, Bt.5161.1.S1_at, Bt.21849.1.S1_at, Bt.3730.1.S1_at, Bt.4555.1.S1_at, Bt.28162.1.S1_at, Bt.28162.2.A1_at, Bt.460.1.S1_s_at,	113	153	2686	1.55359	1	0.997174	94.6542
GOTERM_CC_ALL	GO:0031974	membrane-enclosed lumen	10	0.028	0.184558	Bt.5966.1.A1_at, Bt.16082.1.S1_at, Bt.23662.2.S1_at, Bt.5108.1.S1_at, Bt.5161.1.S1_at, Bt.21849.1.S1_at, Bt.3730.1.S1_at, Bt.4555.1.S1_at, Bt.28162.1.S1_at, Bt.28162.2.A1_at, Bt.460.1.S1_s_at,	113	153	2686	1.55359	1	0.997174	94.6542
Functional Group 8	Median: 0.0677701816184575		Geo: 0.05469242656377183	Bt.12639.1.S1_at, Bt.19522.1.S1_at, Bt.562.1.S1_at, Bt.1.1.S1_at, Bt.12300.2.S1_at, Bt.21584.1.S1_at, Bt.4008.1.S1_at, Bt.18755.1.A1_at, Bt.26550.1.S1_at, Bt.26550.2.S1_at, Bt.5848.2.S1_at, Bt.8706.1.S1_at, Bt.28162.1.S1_at, Bt.28162.2.A1_at, Bt.12661.1.A1_at, Bt.17952.1.A1_at, Bt.24676.1.S1_at, Bt.461.1.S1_at, Bt.7105.1.S1_at, Bt.7215.1.S1_at, Bt.4532.1.S1_at, Bt.4532.1.S2_at, Bt.23357.1.S1_at, …
Category	Term		Count	%	PValue	Genes	List Total	Pop Hits	Pop Total	Fold Enrichment	Bonferroni	Benjamini	FDR
GOTERM_MF_ALL	GO:0017076	purine nucleotide binding	30	0.084	0.019655	Bt.12639.1.S1_at, Bt.19522.1.S1_at, Bt.562.1.S1_at, Bt.1.1.S1_at, Bt.12300.2.S1_at, Bt.21584.1.S1_at, Bt.4008.1.S1_at, Bt.18755.1.A1_at, Bt.26550.1.S1_at, Bt.26550.2.S1_at, Bt.5848.2.S1_at, Bt.8706.1.S1_at, Bt.28162.1.S1_at, Bt.28162.2.A1_at, Bt.12661.1.A1_at, Bt.17952.1.A1_at, Bt.24676.1.S1_at, Bt.461.1.S1_at, Bt.7105.1.S1_at, Bt.7215.1.S1_at, Bt.4532.1.S1_at, Bt.4532.1.S2_at, Bt.23357.1.S1_at, …	139	447	3104	1.49872	1	0.971227	27.958
GOTERM_MF_ALL	GO:0005524	ATP binding	22	0.0616	0.0519424	Bt.12661.1.A1_at, Bt.17952.1.A1_at, Bt.19522.1.S1_at, Bt.562.1.S1_at, Bt.12300.2.S1_at, Bt.1.1.S1_at, Bt.4532.1.S1_at, Bt.4532.1.S2_at, Bt.21584.1.S1_at, Bt.7105.1.S1_at, Bt.18755.1.A1_at, Bt.23357.1.S1_at, Bt.2266.1.A1_at, Bt.2266.3.S1_at, Bt.1059.2.S1_at, Bt.13189.2.S1_at, Bt.26550.1.S1_at, Bt.26550.2.S1_at, Bt.23225.1.S1_at, Bt.6816.1.S1_at, Bt.5848.2.S1_at, Bt.120.1.S1_at, Bt.19447.1.A1_at, B…	139	328	3104	1.49781	1	0.999026	58.569
GOTERM_MF_ALL	GO:0032559	adenyl ribonucleotide binding	22	0.0616	0.0594203	Bt.12661.1.A1_at, Bt.17952.1.A1_at, Bt.19522.1.S1_at, Bt.562.1.S1_at, Bt.12300.2.S1_at, Bt.1.1.S1_at, Bt.4532.1.S1_at, Bt.4532.1.S2_at, Bt.21584.1.S1_at, Bt.7105.1.S1_at, Bt.18755.1.A1_at, Bt.23357.1.S1_at, Bt.2266.1.A1_at, Bt.2266.3.S1_at, Bt.1059.2.S1_at, Bt.13189.2.S1_at, Bt.26550.1.S1_at, Bt.26550.2.S1_at, Bt.23225.1.S1_at, Bt.6816.1.S1_at, Bt.5848.2.S1_at, Bt.120.1.S1_at, Bt.19447.1.A1_at, B…	139	333	3104	1.47532	1	0.999324	63.6492
GOTERM_MF_ALL	GO:0032553	ribonucleotide binding	26	0.0728	0.0761201	Bt.12639.1.S1_at, Bt.19522.1.S1_at, Bt.562.1.S1_at, Bt.1.1.S1_at, Bt.12300.2.S1_at, Bt.21584.1.S1_at, Bt.18755.1.A1_at, Bt.26550.1.S1_at, Bt.26550.2.S1_at, Bt.5848.2.S1_at, Bt.8706.1.S1_at, Bt.28162.1.S1_at, Bt.28162.2.A1_at, Bt.12661.1.A1_at, Bt.17952.1.A1_at, Bt.24676.1.S1_at, Bt.461.1.S1_at, Bt.7105.1.S1_at, Bt.4532.1.S1_at, Bt.4532.1.S2_at, Bt.23357.1.S1_at, Bt.1059.2.S1_at, Bt.2266.1.A1_at, …	139	422	3104	1.37584	1	0.999473	72.9609
GOTERM_MF_ALL	GO:0032555	purine ribonucleotide binding	26	0.0728	0.0761201	Bt.12639.1.S1_at, Bt.19522.1.S1_at, Bt.562.1.S1_at, Bt.1.1.S1_at, Bt.12300.2.S1_at, Bt.21584.1.S1_at, Bt.18755.1.A1_at, Bt.26550.1.S1_at, Bt.26550.2.S1_at, Bt.5848.2.S1_at, Bt.8706.1.S1_at, Bt.28162.1.S1_at, Bt.28162.2.A1_at, Bt.12661.1.A1_at, Bt.17952.1.A1_at, Bt.24676.1.S1_at, Bt.461.1.S1_at, Bt.7105.1.S1_at, Bt.4532.1.S1_at, Bt.4532.1.S2_at, Bt.23357.1.S1_at, Bt.1059.2.S1_at, Bt.2266.1.A1_at, …	139	422	3104	1.37584	1	0.999473	72.9609
GOTERM_MF_ALL	GO:0000166	nucleotide binding	31	0.0868	0.0761438	Bt.12639.1.S1_at, Bt.19522.1.S1_at, Bt.562.1.S1_at, Bt.1.1.S1_at, Bt.12300.2.S1_at, Bt.21584.1.S1_at, Bt.5507.1.S1_at, Bt.4008.1.S1_at, Bt.18755.1.A1_at, Bt.26550.1.S1_at, Bt.26550.2.S1_at, Bt.5848.2.S1_at, Bt.8706.1.S1_at, Bt.28162.1.S1_at, Bt.28162.2.A1_at, Bt.12661.1.A1_at, Bt.17952.1.A1_at, Bt.24676.1.S1_at, Bt.461.1.S1_at, Bt.4532.1.S1_at, Bt.4532.1.S2_at, Bt.7105.1.S1_at, Bt.7215.1.S1_at, B…	139	523	3104	1.32363	1	0.998721	72.9724
Functional Group 9	Median: 0.10251774938012244		Geo: 0.10225478070362833	Bt.9949.2.S1_at, Bt.9949.3.S1_a_at, Bt.1358.1.S1_at, Bt.3730.1.S1_at,
Category	Term		Count	%	PValue	Genes	List Total	Pop Hits	Pop Total	Fold Enrichment	Bonferroni	Benjamini	FDR
INTERPRO	IPR001781:Zinc finger, LIM-type		3	0.0084	0.099832	Bt.9949.2.S1_at, Bt.9949.3.S1_a_at, Bt.1358.1.S1_at, Bt.3730.1.S1_at,	107	13	2539	5.47592	1	1	84.512
SP_PIR_KEYWORDS	lim domain		3	0.0084	0.102518	Bt.9949.2.S1_at, Bt.9949.3.S1_a_at, Bt.1358.1.S1_at, Bt.3730.1.S1_at,	95	13	2216	5.383	1	0.992365	79.9809
SMART	SM00132:LIM		3	0.0084	0.104468	Bt.9949.2.S1_at, Bt.9949.3.S1_a_at, Bt.1358.1.S1_at, Bt.3730.1.S1_at,	48	16	1350	5.27344	1	1	78.7048
Functional Group 10	Median: 0.11920528276281486		Geo: 0.1125435184084079	Bt.23499.1.S1_at, Bt.562.1.S1_at, Bt.13505.1.S1_at, Bt.19161.1.S1_at,
Category	Term		Count	%	PValue	Genes	List Total	Pop Hits	Pop Total	Fold Enrichment	Bonferroni	Benjamini	FDR
GOTERM_BP_ALL	GO:0016051	carbohydrate biosynthetic process	4	0.0112	0.0800652	Bt.23499.1.S1_at, Bt.562.1.S1_at, Bt.13505.1.S1_at, Bt.19161.1.S1_at,	121	23	2690	3.86633	1	0.999419	77.4455
GOTERM_BP_ALL	GO:0006090	pyruvate metabolic process	3	0.0084	0.111726	Bt.562.1.S1_at, Bt.13505.1.S1_at, Bt.19161.1.S1_at,	121	13	2690	5.13032	1	0.999915	87.9273
GOTERM_BP_ALL	GO:0006094	gluconeogenesis	3	0.0084	0.111726	Bt.562.1.S1_at, Bt.13505.1.S1_at, Bt.19161.1.S1_at,	121	13	2690	5.13032	1	0.999915	87.9273
GOTERM_BP_ALL	GO:0046364	monosaccharide biosynthetic process	3	0.0084	0.126684	Bt.562.1.S1_at, Bt.13505.1.S1_at, Bt.19161.1.S1_at,	121	14	2690	4.76387	1	0.99996	91.0838
GOTERM_BP_ALL	GO:0019319	hexose biosynthetic process	3	0.0084	0.126684	Bt.562.1.S1_at, Bt.13505.1.S1_at, Bt.19161.1.S1_at,	121	14	2690	4.76387	1	0.99996	91.0838
GOTERM_BP_ALL	GO:0046165	alcohol biosynthetic process	3	0.0084	0.126684	Bt.562.1.S1_at, Bt.13505.1.S1_at, Bt.19161.1.S1_at,	121	14	2690	4.76387	1	0.99996	91.0838
Functional Group 11	Median: 0.16040061124465108		Geo: 0.14635506569569823	Bt.26739.1.S1_at, Bt.21113.1.S1_a_at, Bt.136.1.S1_at, Bt.315.1.S1_at, Bt.9855.1.S1_at, Bt.1808.1.S1_at, Bt.7215.1.S1_at, Bt.5520.1.S1_at, Bt.26836.2.A1_at, Bt.460.1.S1_s_at, Bt.13128.1.S1_at,
Category	Term		Count	%	PValue	Genes	List Total	Pop Hits	Pop Total	Fold Enrichment	Bonferroni	Benjamini	FDR
GOTERM_CC_ALL	GO:0031966	mitochondrial membrane	11	0.0308	0.0918886	Bt.26739.1.S1_at, Bt.21113.1.S1_a_at, Bt.136.1.S1_at, Bt.315.1.S1_at, Bt.9855.1.S1_at, Bt.1808.1.S1_at, Bt.7215.1.S1_at, Bt.5520.1.S1_at, Bt.26836.2.A1_at, Bt.460.1.S1_s_at, Bt.13128.1.S1_at,	113	150	2686	1.74313	1	0.973369	74.9348
GOTERM_CC_ALL	GO:0005740	mitochondrial envelope	11	0.0308	0.101615	Bt.26739.1.S1_at, Bt.21113.1.S1_a_at, Bt.136.1.S1_at, Bt.315.1.S1_at, Bt.9855.1.S1_at, Bt.1808.1.S1_at, Bt.7215.1.S1_at, Bt.5520.1.S1_at, Bt.26836.2.A1_at, Bt.460.1.S1_s_at, Bt.13128.1.S1_at,	113	153	2686	1.70895	1	0.976313	78.5249
GOTERM_CC_ALL	GO:0031967	organelle envelope	11	0.0308	0.219186	Bt.26739.1.S1_at, Bt.21113.1.S1_a_at, Bt.136.1.S1_at, Bt.315.1.S1_at, Bt.9855.1.S1_at, Bt.1808.1.S1_at, Bt.7215.1.S1_at, Bt.5520.1.S1_at, Bt.26836.2.A1_at, Bt.460.1.S1_s_at, Bt.13128.1.S1_at,	113	181	2686	1.44458	1	0.998284	97.1327
GOTERM_CC_ALL	GO:0031975	envelope	11	0.0308	0.224181	Bt.26739.1.S1_at, Bt.21113.1.S1_a_at, Bt.136.1.S1_at, Bt.315.1.S1_at, Bt.9855.1.S1_at, Bt.1808.1.S1_at, Bt.7215.1.S1_at, Bt.5520.1.S1_at, Bt.26836.2.A1_at, Bt.460.1.S1_s_at, Bt.13128.1.S1_at,	113	182	2686	1.43664	1	0.997983	97.385
Functional Group 12	Median: 0.15318623897792388		Geo: 0.16433740985764334	Bt.17952.1.A1_at, Bt.562.1.S1_at, Bt.120.1.S1_at, Bt.19447.1.A1_at, Bt.1.1.S1_at, Bt.23399.1.S1_at, Bt.4532.1.S1_at, Bt.4532.1.S2_at, Bt.7105.1.S1_at, Bt.21584.1.S1_at, Bt.8706.1.S1_at, Bt.22106.2.S1_at, Bt.18755.1.A1_at, Bt.23225.1.S1_at,
Category	Term		Count	%	PValue	Genes	List Total	Pop Hits	Pop Total	Fold Enrichment	Bonferroni	Benjamini	FDR
GOTERM_MF_ALL	GO:0016773	phosphotransferase activity, alcohol group as acceptor	11	0.0308	0.0871986	Bt.17952.1.A1_at, Bt.562.1.S1_at, Bt.120.1.S1_at, Bt.19447.1.A1_at, Bt.1.1.S1_at, Bt.23399.1.S1_at, Bt.4532.1.S1_at, Bt.4532.1.S2_at, Bt.7105.1.S1_at, Bt.21584.1.S1_at, Bt.8706.1.S1_at, Bt.22106.2.S1_at, Bt.18755.1.A1_at,	139	139	3104	1.7672	1	0.999289	77.8464
GOTERM_MF_ALL	GO:0004674	protein serine/threonine kinase activity	7	0.0196	0.11956	Bt.17952.1.A1_at, Bt.120.1.S1_at, Bt.19447.1.A1_at, Bt.1.1.S1_at, Bt.4532.1.S1_at, Bt.4532.1.S2_at, Bt.7105.1.S1_at, Bt.8706.1.S1_at, Bt.22106.2.S1_at,	139	76	3104	2.0568	1	0.999746	87.7967
GOTERM_MF_ALL	GO:0004672	protein kinase activity	9	0.0252	0.141595	Bt.17952.1.A1_at, Bt.120.1.S1_at, Bt.19447.1.A1_at, Bt.1.1.S1_at, Bt.4532.1.S1_at, Bt.4532.1.S2_at, Bt.7105.1.S1_at, Bt.21584.1.S1_at, Bt.8706.1.S1_at, Bt.22106.2.S1_at, Bt.18755.1.A1_at,	139	116	3104	1.73257	1	0.999888	91.9714
GOTERM_MF_ALL	GO:0016301	kinase activity	12	0.0336	0.164777	Bt.17952.1.A1_at, Bt.23225.1.S1_at, Bt.562.1.S1_at, Bt.120.1.S1_at, Bt.19447.1.A1_at, Bt.1.1.S1_at, Bt.23399.1.S1_at, Bt.4532.1.S1_at, Bt.4532.1.S2_at, Bt.7105.1.S1_at, Bt.21584.1.S1_at, Bt.8706.1.S1_at, Bt.22106.2.S1_at, Bt.18755.1.A1_at,	139	178	3104	1.50546	1	0.999928	94.8923
GOTERM_BP_ALL	GO:0006468	protein amino acid phosphorylation	9	0.0252	0.20892	Bt.17952.1.A1_at, Bt.120.1.S1_at, Bt.19447.1.A1_at, Bt.1.1.S1_at, Bt.4532.1.S1_at, Bt.4532.1.S2_at, Bt.7105.1.S1_at, Bt.21584.1.S1_at, Bt.8706.1.S1_at, Bt.22106.2.S1_at, Bt.18755.1.A1_at,	121	128	2690	1.56315	1	0.999999	98.4735
GOTERM_MF_ALL	GO:0016772	transferase activity, transferring phosphorus-containing groups	12	0.0336	0.387611	Bt.17952.1.A1_at, Bt.23225.1.S1_at, Bt.562.1.S1_at, Bt.120.1.S1_at, Bt.19447.1.A1_at, Bt.1.1.S1_at, Bt.23399.1.S1_at, Bt.4532.1.S1_at, Bt.4532.1.S2_at, Bt.7105.1.S1_at, Bt.21584.1.S1_at, Bt.8706.1.S1_at, Bt.22106.2.S1_at, Bt.18755.1.A1_at,	139	220	3104	1.21805	1	1	99.9697
Functional Group 13	Median: 0.2558420319325614		Geo: 0.1940751246545614	Bt.5387.1.S1_at, Bt.448.1.S1_at, Bt.5223.1.S1_at,
Category	Term		Count	%	PValue	Genes	List Total	Pop Hits	Pop Total	Fold Enrichment	Bonferroni	Benjamini	FDR
GOTERM_MF_ALL	GO:0016298	lipase activity	3	0.0084	0.111139	Bt.5387.1.S1_at, Bt.448.1.S1_at, Bt.5223.1.S1_at,	139	13	3104	5.15329	1	0.999672	85.7187
GOTERM_MF_ALL	GO:0004091	carboxylesterase activity	3	0.0084	0.255842	Bt.5387.1.S1_at, Bt.448.1.S1_at, Bt.5223.1.S1_at,	139	22	3104	3.04513	1	0.999997	99.2414
GOTERM_BP_ALL	GO:0016042	lipid catabolic process	3	0.0084	0.257081	Bt.5387.1.S1_at, Bt.448.1.S1_at, Bt.5223.1.S1_at,	121	22	2690	3.03156	1	1	99.5024
Functional Group 14	Median: 0.19015427115023564		Geo: 0.21017304839843332	Bt.17952.1.A1_at, Bt.378.1.S1_at, Bt.315.1.S1_at, Bt.1.1.S1_at, Bt.21584.1.S1_at, Bt.7105.1.S1_at, Bt.4532.1.S1_at, Bt.4532.1.S2_at, Bt.18755.1.A1_at, Bt.26688.2.S1_a_at, Bt.2070.2.A1_at, Bt.2070.3.S1_at, Bt.120.1.S1_at, Bt.19447.1.A1_at, Bt.8706.1.S1_at, Bt.22106.2.S1_at,
Category	Term		Count	%	PValue	Genes	List Total	Pop Hits	Pop Total	Fold Enrichment	Bonferroni	Benjamini	FDR
GOTERM_BP_ALL	GO:0006796	phosphate metabolic process	13	0.0364	0.190154	Bt.17952.1.A1_at, Bt.378.1.S1_at, Bt.315.1.S1_at, Bt.1.1.S1_at, Bt.21584.1.S1_at, Bt.7105.1.S1_at, Bt.4532.1.S1_at, Bt.4532.1.S2_at, Bt.18755.1.A1_at, Bt.26688.2.S1_a_at, Bt.2070.2.A1_at, Bt.2070.3.S1_at, Bt.120.1.S1_at, Bt.19447.1.A1_at, Bt.8706.1.S1_at, Bt.22106.2.S1_at,	121	203	2690	1.42369	1	0.999998	97.6804
GOTERM_BP_ALL	GO:0006793	phosphorus metabolic process	13	0.0364	0.190154	Bt.17952.1.A1_at, Bt.378.1.S1_at, Bt.315.1.S1_at, Bt.1.1.S1_at, Bt.21584.1.S1_at, Bt.7105.1.S1_at, Bt.4532.1.S1_at, Bt.4532.1.S2_at, Bt.18755.1.A1_at, Bt.26688.2.S1_a_at, Bt.2070.2.A1_at, Bt.2070.3.S1_at, Bt.120.1.S1_at, Bt.19447.1.A1_at, Bt.8706.1.S1_at, Bt.22106.2.S1_at,	121	203	2690	1.42369	1	0.999998	97.6804
GOTERM_BP_ALL	GO:0016310	phosphorylation	11	0.0308	0.256755	Bt.17952.1.A1_at, Bt.378.1.S1_at, Bt.315.1.S1_at, Bt.120.1.S1_at, Bt.19447.1.A1_at, Bt.1.1.S1_at, Bt.4532.1.S1_at, Bt.4532.1.S2_at, Bt.7105.1.S1_at, Bt.21584.1.S1_at, Bt.8706.1.S1_at, Bt.22106.2.S1_at, Bt.18755.1.A1_at,	121	176	2690	1.38946	1	1	99.4985
Functional Group 15	Median: 0.24925823806390904		Geo: 0.22081242428434103	Bt.21113.1.S1_a_at, Bt.5387.1.S1_at, Bt.19522.1.S1_at, Bt.1.1.S1_at, Bt.16739.1.A1_at, Bt.18755.1.A1_at, Bt.26836.2.A1_at, Bt.13505.1.S1_at, Bt.15972.1.S1_at, Bt.5310.1.S1_at, Bt.448.1.S1_at, Bt.5161.1.S1_at, Bt.7781.1.S1_at, Bt.23094.4.S1_at, Bt.5848.2.S1_at, Bt.3730.1.S1_at, Bt.8706.1.S1_at, Bt.17102.2.S1_at, Bt.17102.1.S1_at, Bt.7968.2.S1_at, Bt.17102.3.S1_at, Bt.3883.1.S1_at, Bt.12661.1.A1_at…
Category	Term		Count	%	PValue	Genes	List Total	Pop Hits	Pop Total	Fold Enrichment	Bonferroni	Benjamini	FDR
GOTERM_BP_ALL	GO:0008152	metabolic process	87	0.2437	0.150675	Bt.21113.1.S1_a_at, Bt.5387.1.S1_at, Bt.19522.1.S1_at, Bt.1.1.S1_at, Bt.16739.1.A1_at, Bt.18755.1.A1_at, Bt.26836.2.A1_at, Bt.13505.1.S1_at, Bt.15972.1.S1_at, Bt.5310.1.S1_at, Bt.448.1.S1_at, Bt.5161.1.S1_at, Bt.7781.1.S1_at, Bt.23094.4.S1_at, Bt.5848.2.S1_at, Bt.3730.1.S1_at, Bt.8706.1.S1_at, Bt.17102.2.S1_at, Bt.17102.1.S1_at, Bt.7968.2.S1_at, Bt.17102.3.S1_at, Bt.3883.1.S1_at, Bt.12661.1.A1_at…	121	1800	2690	1.07452	1	0.999988	94.5762
GOTERM_BP_ALL	GO:0044238	primary metabolic process	73	0.2045	0.249258	Bt.21113.1.S1_a_at, Bt.5387.1.S1_at, Bt.19522.1.S1_at, Bt.1.1.S1_at, Bt.16739.1.A1_at, Bt.18755.1.A1_at, Bt.26836.2.A1_at, Bt.13505.1.S1_at, Bt.15972.1.S1_at, Bt.5310.1.S1_at, Bt.448.1.S1_at, Bt.5161.1.S1_at, Bt.7781.1.S1_at, Bt.23094.4.S1_at, Bt.3730.1.S1_at, Bt.8706.1.S1_at, Bt.17102.2.S1_at, Bt.17102.1.S1_at, Bt.7968.2.S1_at, Bt.17102.3.S1_at, Bt.3883.1.S1_at, Bt.17952.1.A1_at, Bt.136.1.S1_at,…	121	1522	2690	1.06629	1	1	99.4001
GOTERM_BP_ALL	GO:0044237	cellular metabolic process	72	0.2017	0.286668	Bt.21113.1.S1_a_at, Bt.19522.1.S1_at, Bt.1.1.S1_at, Bt.16739.1.A1_at, Bt.18755.1.A1_at, Bt.26836.2.A1_at, Bt.13505.1.S1_at, Bt.5310.1.S1_at, Bt.5161.1.S1_at, Bt.7781.1.S1_at, Bt.23094.4.S1_at, Bt.3730.1.S1_at, Bt.8706.1.S1_at, Bt.17102.2.S1_at, Bt.17102.1.S1_at, Bt.7968.2.S1_at, Bt.17102.3.S1_at, Bt.3883.1.S1_at, Bt.17952.1.A1_at, Bt.136.1.S1_at, Bt.3026.1.A1_at, Bt.2723.1.A1_at, Bt.4532.1.S1_at,…	121	1513	2690	1.05794	1	1	99.759
Functional Group 16	Median: 0.28589440676863875		Geo: 0.2584908849099275	Bt.120.1.S1_at, Bt.19447.1.A1_at, Bt.1.1.S1_at, Bt.4532.1.S1_at, Bt.4532.1.S2_at, Bt.8706.1.S1_at, Bt.562.1.S1_at,
Category	Term		Count	%	PValue	Genes	List Total	Pop Hits	Pop Total	Fold Enrichment	Bonferroni	Benjamini	FDR
UP_SEQ_FEATURE	binding site:ATP		4	0.0112	0.160566	Bt.120.1.S1_at, Bt.19447.1.A1_at, Bt.1.1.S1_at, Bt.4532.1.S1_at, Bt.4532.1.S2_at, Bt.8706.1.S1_at,	48	30	1007	2.79722	1	1	95.3397
UP_SEQ_FEATURE	nucleotide phosphate-binding region:ATP		5	0.014	0.162151	Bt.562.1.S1_at, Bt.120.1.S1_at, Bt.19447.1.A1_at, Bt.1.1.S1_at, Bt.4532.1.S1_at, Bt.4532.1.S2_at, Bt.8706.1.S1_at,	48	46	1007	2.28034	1	1	95.4915
UP_SEQ_FEATURE	domain:Protein kinase		4	0.0112	0.1841	Bt.120.1.S1_at, Bt.19447.1.A1_at, Bt.1.1.S1_at, Bt.4532.1.S1_at, Bt.4532.1.S2_at, Bt.8706.1.S1_at,	48	32	1007	2.6224	1	1	97.1681
SP_PIR_KEYWORDS	Serine/threonine-protein kinase		4	0.0112	0.285894	Bt.120.1.S1_at, Bt.19447.1.A1_at, Bt.1.1.S1_at, Bt.4532.1.S1_at, Bt.4532.1.S2_at, Bt.8706.1.S1_at,	95	44	2216	2.12057	1	0.999618	99.3312
INTERPRO	IPR008271:Serine/threonine protein kinase, active site		4	0.0112	0.289372	Bt.120.1.S1_at, Bt.19447.1.A1_at, Bt.1.1.S1_at, Bt.4532.1.S1_at, Bt.4532.1.S2_at, Bt.8706.1.S1_at,	107	45	2539	2.10924	1	1	99.7661
INTERPRO	IPR002290:Serine/threonine protein kinase		3	0.0084	0.343189	Bt.120.1.S1_at, Bt.19447.1.A1_at, Bt.1.1.S1_at, Bt.8706.1.S1_at,	107	29	2539	2.45472	1	1	99.9421
INTERPRO	IPR000719:Protein kinase, core		4	0.0112	0.566622	Bt.120.1.S1_at, Bt.19447.1.A1_at, Bt.1.1.S1_at, Bt.4532.1.S1_at, Bt.4532.1.S2_at, Bt.8706.1.S1_at,	107	70	2539	1.35594	1	1	100
Functional Group 17	Median: 0.2907848091279093		Geo: 0.27235196325565253	Bt.1151.1.S1_at, Bt.3730.1.S1_at, Bt.15972.1.S1_at, Bt.5226.1.S1_at,
Category	Term		Count	%	PValue	Genes	List Total	Pop Hits	Pop Total	Fold Enrichment	Bonferroni	Benjamini	FDR
GOTERM_BP_ALL	GO:0009790	embryonic development	4	0.0112	0.238918	Bt.1151.1.S1_at, Bt.3730.1.S1_at, Bt.15972.1.S1_at, Bt.5226.1.S1_at,	121	38	2690	2.34015	1	1	99.2342
GOTERM_BP_ALL	GO:0009792	embryonic development ending in birth or egg hatching	3	0.0084	0.290785	Bt.3730.1.S1_at, Bt.15972.1.S1_at, Bt.5226.1.S1_at,	121	24	2690	2.77893	1	1	99.7827
GOTERM_BP_ALL	GO:0043009	chordate embryonic development	3	0.0084	0.290785	Bt.3730.1.S1_at, Bt.15972.1.S1_at, Bt.5226.1.S1_at,	121	24	2690	2.77893	1	1	99.7827
Functional Group 18	Median: 0.35581687298951703		Geo: 0.31246312154308886	Bt.1905.1.S1_at, Bt.4867.2.S1_at, Bt.12300.2.S1_at, Bt.1.1.S1_at, Bt.18623.1.A1_at,
Category	Term		Count	%	PValue	Genes	List Total	Pop Hits	Pop Total	Fold Enrichment	Bonferroni	Benjamini	FDR
GOTERM_CC_ALL	GO:0016459	myosin complex	3	0.0084	0.113195	Bt.1905.1.S1_at, Bt.4867.2.S1_at, Bt.12300.2.S1_at,	113	14	2686	5.09355	1	0.980084	82.1739
KEGG_PATHWAY	bta04530:Tight junction		4	0.0112	0.262774	Bt.1905.1.S1_at, Bt.4867.2.S1_at, Bt.1.1.S1_at, Bt.12300.2.S1_at,	54	38	1128	2.19883	1	0.99891	97.652
GOTERM_MF_ALL	GO:0003774	motor activity	3	0.0084	0.355817	Bt.1905.1.S1_at, Bt.4867.2.S1_at, Bt.12300.2.S1_at,	139	28	3104	2.3926	1	1	99.93
GOTERM_CC_ALL	GO:0015629	actin cytoskeleton	3	0.0084	0.403366	Bt.1905.1.S1_at, Bt.4867.2.S1_at, Bt.12300.2.S1_at,	113	33	2686	2.1609	1	0.999959	99.9397
GOTERM_CC_ALL	GO:0044430	cytoskeletal part	4	0.0112	0.697686	Bt.1905.1.S1_at, Bt.18623.1.A1_at, Bt.4867.2.S1_at, Bt.12300.2.S1_at,	113	85	2686	1.11858	1	1	100
Functional Group 19	Median: 0.37389104792205974		Geo: 0.3429064410959969	Bt.5366.1.S1_at, Bt.2314.1.S1_at, Bt.5223.1.S1_at,
Category	Term		Count	%	PValue	Genes	List Total	Pop Hits	Pop Total	Fold Enrichment	Bonferroni	Benjamini	FDR
INTERPRO	IPR006209:EGF-like		3	0.0084	0.217722	Bt.5366.1.S1_at, Bt.2314.1.S1_at, Bt.5223.1.S1_at,	107	21	2539	3.38985	1	1	98.715
SMART	SM00181:EGF		3	0.0084	0.294033	Bt.5366.1.S1_at, Bt.2314.1.S1_at, Bt.5223.1.S1_at,	48	31	1350	2.72177	1	1	99.2409
INTERPRO	IPR000742:EGF-like, type 3		3	0.0084	0.373891	Bt.5366.1.S1_at, Bt.2314.1.S1_at, Bt.5223.1.S1_at,	107	31	2539	2.29635	1	1	99.9752
INTERPRO	IPR006210:EGF		3	0.0084	0.373891	Bt.5366.1.S1_at, Bt.2314.1.S1_at, Bt.5223.1.S1_at,	107	31	2539	2.29635	1	1	99.9752
SP_PIR_KEYWORDS	egf-like domain		3	0.0084	0.381559	Bt.5366.1.S1_at, Bt.2314.1.S1_at, Bt.5223.1.S1_at,	95	31	2216	2.25739	1	0.999898	99.9212
INTERPRO	IPR013032:EGF-like region		3	0.0084	0.476105	Bt.5366.1.S1_at, Bt.2314.1.S1_at, Bt.5223.1.S1_at,	107	38	2539	1.87334	1	1	99.9989
Functional Group 20	Median: 0.35818133837628974		Geo: 0.3464439486865293	Bt.26739.1.S1_at, Bt.21113.1.S1_a_at, Bt.19522.1.S1_at, Bt.18.1.S1_at, Bt.4867.2.S1_at, Bt.16739.1.A1_at, Bt.26836.2.A1_at, Bt.15972.1.S1_at, Bt.18623.1.A1_at, Bt.9949.2.S1_at, Bt.9949.3.S1_a_at, Bt.5161.1.S1_at, Bt.7781.1.S1_at, Bt.9855.1.S1_at, Bt.5848.2.S1_at, Bt.3730.1.S1_at, Bt.8706.1.S1_at, Bt.3883.1.S1_at, Bt.136.1.S1_at, Bt.24676.1.S1_at, Bt.3026.1.A1_at, Bt.460.1.S1_s_at, Bt.5966.1.A1_at…
Category	Term		Count	%	PValue	Genes	List Total	Pop Hits	Pop Total	Fold Enrichment	Bonferroni	Benjamini	FDR
GOTERM_CC_ALL	GO:0043226	organelle	67	0.1877	0.264943	Bt.26739.1.S1_at, Bt.21113.1.S1_a_at, Bt.19522.1.S1_at, Bt.18.1.S1_at, Bt.4867.2.S1_at, Bt.16739.1.A1_at, Bt.26836.2.A1_at, Bt.15972.1.S1_at, Bt.18623.1.A1_at, Bt.9949.2.S1_at, Bt.9949.3.S1_a_at, Bt.5161.1.S1_at, Bt.7781.1.S1_at, Bt.9855.1.S1_at, Bt.5848.2.S1_at, Bt.3730.1.S1_at, Bt.8706.1.S1_at, Bt.3883.1.S1_at, Bt.136.1.S1_at, Bt.24676.1.S1_at, Bt.3026.1.A1_at, Bt.460.1.S1_s_at, Bt.5966.1.A1_at…	113	1493	2686	1.0667	1	0.999229	98.795
GOTERM_CC_ALL	GO:0043229	intracellular organelle	67	0.1877	0.264943	Bt.26739.1.S1_at, Bt.21113.1.S1_a_at, Bt.19522.1.S1_at, Bt.18.1.S1_at, Bt.4867.2.S1_at, Bt.16739.1.A1_at, Bt.26836.2.A1_at, Bt.15972.1.S1_at, Bt.18623.1.A1_at, Bt.9949.2.S1_at, Bt.9949.3.S1_a_at, Bt.5161.1.S1_at, Bt.7781.1.S1_at, Bt.9855.1.S1_at, Bt.5848.2.S1_at, Bt.3730.1.S1_at, Bt.8706.1.S1_at, Bt.3883.1.S1_at, Bt.136.1.S1_at, Bt.24676.1.S1_at, Bt.3026.1.A1_at, Bt.460.1.S1_s_at, Bt.5966.1.A1_at…	113	1493	2686	1.0667	1	0.999229	98.795
GOTERM_CC_ALL	GO:0043231	intracellular membrane-bound organelle	56	0.1569	0.45142	Bt.26739.1.S1_at, Bt.21113.1.S1_a_at, Bt.19522.1.S1_at, Bt.18.1.S1_at, Bt.26836.2.A1_at, Bt.16739.1.A1_at, Bt.15972.1.S1_at, Bt.5161.1.S1_at, Bt.9855.1.S1_at, Bt.3730.1.S1_at, Bt.5848.2.S1_at, Bt.8706.1.S1_at, Bt.3883.1.S1_at, Bt.136.1.S1_at, Bt.24676.1.S1_at, Bt.3026.1.A1_at, Bt.460.1.S1_s_at, Bt.5966.1.A1_at, Bt.3599.1.S1_at, Bt.1808.1.S1_at, Bt.120.1.S1_at, Bt.19447.1.A1_at, Bt.19161.1.S1_at, …	113	1292	2686	1.03027	1	0.999988	99.9819
GOTERM_CC_ALL	GO:0043227	membrane-bound organelle	56	0.1569	0.454618	Bt.26739.1.S1_at, Bt.21113.1.S1_a_at, Bt.19522.1.S1_at, Bt.18.1.S1_at, Bt.26836.2.A1_at, Bt.16739.1.A1_at, Bt.15972.1.S1_at, Bt.5161.1.S1_at, Bt.9855.1.S1_at, Bt.3730.1.S1_at, Bt.5848.2.S1_at, Bt.8706.1.S1_at, Bt.3883.1.S1_at, Bt.136.1.S1_at, Bt.24676.1.S1_at, Bt.3026.1.A1_at, Bt.460.1.S1_s_at, Bt.5966.1.A1_at, Bt.3599.1.S1_at, Bt.1808.1.S1_at, Bt.120.1.S1_at, Bt.19447.1.A1_at, Bt.19161.1.S1_at, …	113	1293	2686	1.02948	1	0.999983	99.9834
Functional Group 21	Median: 0.40401231832255535		Geo: 0.3842421839068153	Bt.12639.1.S1_at, Bt.461.1.S1_at, Bt.24676.1.S1_at, Bt.5106.2.S1_at,
Category	Term		Count	%	PValue	Genes	List Total	Pop Hits	Pop Total	Fold Enrichment	Bonferroni	Benjamini	FDR
INTERPRO	IPR001806:Ras GTPase		3	0.0084	0.312042	Bt.12639.1.S1_at, Bt.461.1.S1_at, Bt.24676.1.S1_at,	107	27	2539	2.63655	1	1	99.8684
INTERPRO	IPR005225:Small GTP-binding protein domain		3	0.0084	0.404012	Bt.12639.1.S1_at, Bt.461.1.S1_at, Bt.24676.1.S1_at,	107	33	2539	2.15718	1	1	99.9897
SP_PIR_KEYWORDS	GTP-binding		4	0.0112	0.449994	Bt.12639.1.S1_at, Bt.461.1.S1_at, Bt.24676.1.S1_at, Bt.5106.2.S1_at,	95	58	2216	1.60871	1	0.999951	99.9862
Functional Group 22	Median: 0.32904399309980736		Geo: 0.38462800173886535	Bt.9585.1.S1_at, Bt.20281.3.S1_a_at, Bt.23662.2.S1_at, Bt.315.1.S1_at, Bt.21897.1.S1_at, Bt.23399.1.S1_at, Bt.2255.1.S1_at, Bt.5520.1.S1_at, Bt.654.1.A1_at, Bt.26688.2.S1_a_at, Bt.8136.1.S1_at, Bt.9949.2.S1_at, Bt.9949.3.S1_a_at, Bt.448.1.S1_at, Bt.5848.2.S1_at, Bt.3730.1.S1_at, Bt.21342.1.S1_at, Bt.15990.1.S1_at, Bt.1905.1.S1_at, Bt.24676.1.S1_at, Bt.378.1.S1_at, Bt.3026.1.A1_at, Bt.13256.1.A1_a…
Category	Term		Count	%	PValue	Genes	List Total	Pop Hits	Pop Total	Fold Enrichment	Bonferroni	Benjamini	FDR
GOTERM_MF_ALL	GO:0043167	ion binding	37	0.1036	0.312821	Bt.9585.1.S1_at, Bt.20281.3.S1_a_at, Bt.23662.2.S1_at, Bt.315.1.S1_at, Bt.21897.1.S1_at, Bt.23399.1.S1_at, Bt.2255.1.S1_at, Bt.5520.1.S1_at, Bt.654.1.A1_at, Bt.26688.2.S1_a_at, Bt.8136.1.S1_at, Bt.9949.2.S1_at, Bt.9949.3.S1_a_at, Bt.448.1.S1_at, Bt.5848.2.S1_at, Bt.3730.1.S1_at, Bt.21342.1.S1_at, Bt.15990.1.S1_at, Bt.1905.1.S1_at, Bt.24676.1.S1_at, Bt.378.1.S1_at, Bt.3026.1.A1_at, Bt.13256.1.A1_a…	139	746	3104	1.10757	1	1	99.7965
GOTERM_MF_ALL	GO:0046872	metal ion binding	36	0.1008	0.329044	Bt.9585.1.S1_at, Bt.20281.3.S1_a_at, Bt.23662.2.S1_at, Bt.315.1.S1_at, Bt.21897.1.S1_at, Bt.23399.1.S1_at, Bt.2255.1.S1_at, Bt.5520.1.S1_at, Bt.654.1.A1_at, Bt.26688.2.S1_a_at, Bt.8136.1.S1_at, Bt.9949.2.S1_at, Bt.9949.3.S1_a_at, Bt.448.1.S1_at, Bt.5848.2.S1_at, Bt.3730.1.S1_at, Bt.21342.1.S1_at, Bt.15990.1.S1_at, Bt.1905.1.S1_at, Bt.24676.1.S1_at, Bt.378.1.S1_at, Bt.3026.1.A1_at, Bt.13256.1.A1_a…	139	729	3104	1.10276	1	1	99.8629
GOTERM_MF_ALL	GO:0043169	cation binding	30	0.084	0.552806	Bt.23662.2.S1_at, Bt.315.1.S1_at, Bt.21897.1.S1_at, Bt.2255.1.S1_at, Bt.5520.1.S1_at, Bt.654.1.A1_at, Bt.8136.1.S1_at, Bt.9949.2.S1_at, Bt.9949.3.S1_a_at, Bt.448.1.S1_at, Bt.3730.1.S1_at, Bt.5848.2.S1_at, Bt.21342.1.S1_at, Bt.15990.1.S1_at, Bt.1905.1.S1_at, Bt.3026.1.A1_at, Bt.13256.1.A1_at, Bt.2723.1.A1_at, Bt.1358.1.S1_at, Bt.1798.1.S1_at, Bt.7023.1.S1_at, Bt.2347.2.S1_at, Bt.2347.3.S1_a_at, Bt…	139	657	3104	1.01968	1	1	99.9998
Functional Group 23	Median: 0.6155993254778253		Geo: 0.5469994475147735	Bt.23662.2.S1_at, Bt.17952.1.A1_at, Bt.1.1.S1_at, Bt.13730.1.A1_at, Bt.13730.2.S1_at, Bt.21584.1.S1_at, Bt.7105.1.S1_at, Bt.4532.1.S1_at, Bt.4532.1.S2_at, Bt.18755.1.A1_at, Bt.2070.2.A1_at, Bt.2070.3.S1_at, Bt.8515.1.S1_at, Bt.120.1.S1_at, Bt.19447.1.A1_at, Bt.8706.1.S1_at, Bt.22106.2.S1_at, Bt.5408.1.A1_at,
Category	Term		Count	%	PValue	Genes	List Total	Pop Hits	Pop Total	Fold Enrichment	Bonferroni	Benjamini	FDR
GOTERM_BP_ALL	GO:0043687	post-translational protein modification	14	0.0392	0.379797	Bt.23662.2.S1_at, Bt.17952.1.A1_at, Bt.1.1.S1_at, Bt.13730.1.A1_at, Bt.13730.2.S1_at, Bt.21584.1.S1_at, Bt.7105.1.S1_at, Bt.4532.1.S1_at, Bt.4532.1.S2_at, Bt.18755.1.A1_at, Bt.2070.2.A1_at, Bt.2070.3.S1_at, Bt.8515.1.S1_at, Bt.120.1.S1_at, Bt.19447.1.A1_at, Bt.8706.1.S1_at, Bt.22106.2.S1_at, Bt.5408.1.A1_at,	121	261	2690	1.19249	1	1	99.9802
GOTERM_BP_ALL	GO:0006464	protein modification process	14	0.0392	0.615599	Bt.23662.2.S1_at, Bt.17952.1.A1_at, Bt.1.1.S1_at, Bt.13730.1.A1_at, Bt.13730.2.S1_at, Bt.21584.1.S1_at, Bt.7105.1.S1_at, Bt.4532.1.S1_at, Bt.4532.1.S2_at, Bt.18755.1.A1_at, Bt.2070.2.A1_at, Bt.2070.3.S1_at, Bt.8515.1.S1_at, Bt.120.1.S1_at, Bt.19447.1.A1_at, Bt.8706.1.S1_at, Bt.22106.2.S1_at, Bt.5408.1.A1_at,	121	305	2690	1.02046	1	1	100
GOTERM_BP_ALL	GO:0043412	biopolymer modification	14	0.0392	0.70002	Bt.23662.2.S1_at, Bt.17952.1.A1_at, Bt.1.1.S1_at, Bt.13730.1.A1_at, Bt.13730.2.S1_at, Bt.21584.1.S1_at, Bt.7105.1.S1_at, Bt.4532.1.S1_at, Bt.4532.1.S2_at, Bt.18755.1.A1_at, Bt.2070.2.A1_at, Bt.2070.3.S1_at, Bt.8515.1.S1_at, Bt.120.1.S1_at, Bt.19447.1.A1_at, Bt.8706.1.S1_at, Bt.22106.2.S1_at, Bt.5408.1.A1_at,	121	323	2690	0.96359	1	1	100
Functional Group 24	Median: 0.520071446991315		Geo: 0.5498239310389984	Bt.1059.2.S1_at, Bt.26688.2.S1_a_at, Bt.13189.2.S1_at, Bt.26550.1.S1_at, Bt.26550.2.S1_at, Bt.378.1.S1_at, Bt.6816.1.S1_at, Bt.5848.2.S1_at,
Category	Term		Count	%	PValue	Genes	List Total	Pop Hits	Pop Total	Fold Enrichment	Bonferroni	Benjamini	FDR
GOTERM_MF_ALL	GO:0016462	pyrophosphatase activity	7	0.0196	0.516209	Bt.1059.2.S1_at, Bt.26688.2.S1_a_at, Bt.13189.2.S1_at, Bt.26550.1.S1_at, Bt.26550.2.S1_at, Bt.378.1.S1_at, Bt.6816.1.S1_at, Bt.5848.2.S1_at,	139	129	3104	1.21176	1	1	99.9994
GOTERM_MF_ALL	GO:0016818	hydrolase activity, acting on acid anhydrides, in phosphorus-containing anhydrides	7	0.0196	0.516209	Bt.1059.2.S1_at, Bt.26688.2.S1_a_at, Bt.13189.2.S1_at, Bt.26550.1.S1_at, Bt.26550.2.S1_at, Bt.378.1.S1_at, Bt.6816.1.S1_at, Bt.5848.2.S1_at,	139	129	3104	1.21176	1	1	99.9994
GOTERM_MF_ALL	GO:0016817	hydrolase activity, acting on acid anhydrides	7	0.0196	0.523934	Bt.1059.2.S1_at, Bt.26688.2.S1_a_at, Bt.13189.2.S1_at, Bt.26550.1.S1_at, Bt.26550.2.S1_at, Bt.378.1.S1_at, Bt.6816.1.S1_at, Bt.5848.2.S1_at,	139	130	3104	1.20243	1	1	99.9995
GOTERM_MF_ALL	GO:0017111	nucleoside-triphosphatase activity	6	0.0168	0.654587	Bt.1059.2.S1_at, Bt.13189.2.S1_at, Bt.26550.1.S1_at, Bt.26550.2.S1_at, Bt.378.1.S1_at, Bt.6816.1.S1_at, Bt.5848.2.S1_at,	139	124	3104	1.08053	1	1	100
Functional Group 25	Median: 0.5374752856140967		Geo: 0.5582556492016852	Bt.21113.1.S1_a_at, Bt.21015.1.S1_at, Bt.21584.1.S1_at,
Category	Term		Count	%	PValue	Genes	List Total	Pop Hits	Pop Total	Fold Enrichment	Bonferroni	Benjamini	FDR
GOTERM_MF_ALL	GO:0016747	transferase activity, transferring groups other than amino-acyl groups	3	0.0084	0.537475	Bt.21113.1.S1_a_at, Bt.21015.1.S1_at, Bt.21584.1.S1_at,	139	40	3104	1.67482	1	1	99.9997
GOTERM_MF_ALL	GO:0008415	acyltransferase activity	3	0.0084	0.537475	Bt.21113.1.S1_a_at, Bt.21015.1.S1_at, Bt.21584.1.S1_at,	139	40	3104	1.67482	1	1	99.9997
GOTERM_MF_ALL	GO:0016746	transferase activity, transferring acyl groups	3	0.0084	0.602258	Bt.21113.1.S1_a_at, Bt.21015.1.S1_at, Bt.21584.1.S1_at,	139	45	3104	1.48873	1	1	100
Functional Group 26	Median: 0.5586126280908953		Geo: 0.5618028416606395	Bt.26739.1.S1_at, Bt.21113.1.S1_a_at, Bt.27858.2.S1_at, Bt.19522.1.S1_at, Bt.18.1.S1_at, Bt.15972.1.S1_at, Bt.21745.1.S1_at, Bt.8136.1.S1_at, Bt.9855.1.S1_at, Bt.4718.1.S1_at, Bt.5848.2.S1_at, Bt.15990.1.S1_at, Bt.24676.1.S1_at, Bt.136.1.S1_at, Bt.461.1.S1_at, Bt.378.1.S1_at, Bt.1151.1.S1_at, Bt.13730.1.A1_at, Bt.13730.2.S1_at, Bt.4555.1.S1_at, Bt.460.1.S1_s_at, Bt.2347.2.S1_at, Bt.2347.3.S1_a_at…
Category	Term		Count	%	PValue	Genes	List Total	Pop Hits	Pop Total	Fold Enrichment	Bonferroni	Benjamini	FDR
GOTERM_BP_ALL	GO:0006810	transport	25	0.07	0.525598	Bt.26739.1.S1_at, Bt.21113.1.S1_a_at, Bt.27858.2.S1_at, Bt.19522.1.S1_at, Bt.18.1.S1_at, Bt.15972.1.S1_at, Bt.21745.1.S1_at, Bt.8136.1.S1_at, Bt.9855.1.S1_at, Bt.4718.1.S1_at, Bt.5848.2.S1_at, Bt.15990.1.S1_at, Bt.24676.1.S1_at, Bt.136.1.S1_at, Bt.461.1.S1_at, Bt.378.1.S1_at, Bt.1151.1.S1_at, Bt.13730.1.A1_at, Bt.13730.2.S1_at, Bt.4555.1.S1_at, Bt.460.1.S1_s_at, Bt.2347.2.S1_at, Bt.2347.3.S1_a_at…	121	535	2690	1.03885	1	1	99.9998
GOTERM_BP_ALL	GO:0051234	establishment of localization	25	0.07	0.558613	Bt.26739.1.S1_at, Bt.21113.1.S1_a_at, Bt.27858.2.S1_at, Bt.19522.1.S1_at, Bt.18.1.S1_at, Bt.15972.1.S1_at, Bt.21745.1.S1_at, Bt.8136.1.S1_at, Bt.9855.1.S1_at, Bt.4718.1.S1_at, Bt.5848.2.S1_at, Bt.15990.1.S1_at, Bt.24676.1.S1_at, Bt.136.1.S1_at, Bt.461.1.S1_at, Bt.378.1.S1_at, Bt.1151.1.S1_at, Bt.13730.1.A1_at, Bt.13730.2.S1_at, Bt.4555.1.S1_at, Bt.460.1.S1_s_at, Bt.2347.2.S1_at, Bt.2347.3.S1_a_at…	121	543	2690	1.02355	1	1	100
GOTERM_BP_ALL	GO:0051179	localization	26	0.0728	0.603931	Bt.26739.1.S1_at, Bt.21113.1.S1_a_at, Bt.27858.2.S1_at, Bt.19522.1.S1_at, Bt.18.1.S1_at, Bt.15972.1.S1_at, Bt.21745.1.S1_at, Bt.8136.1.S1_at, Bt.9855.1.S1_at, Bt.4718.1.S1_at, Bt.5848.2.S1_at, Bt.15990.1.S1_at, Bt.136.1.S1_at, Bt.24676.1.S1_at, Bt.461.1.S1_at, Bt.378.1.S1_at, Bt.4138.2.S1_at, Bt.1151.1.S1_at, Bt.13730.1.A1_at, Bt.13730.2.S1_at, Bt.4555.1.S1_at, Bt.460.1.S1_s_at, Bt.2347.2.S1_at, …	121	577	2690	1.00176	1	1	100
Functional Group 27	Median: 0.5790613913843248		Geo: 0.6039464387913598	Bt.1798.1.S1_at, Bt.393.1.S1_at, Bt.15972.1.S1_at,
Category	Term		Count	%	PValue	Genes	List Total	Pop Hits	Pop Total	Fold Enrichment	Bonferroni	Benjamini	FDR
GOTERM_CC_ALL	GO:0000323	lytic vacuole	3	0.0084	0.579061	Bt.1798.1.S1_at, Bt.393.1.S1_at, Bt.15972.1.S1_at,	113	46	2686	1.55021	1	1	99.9996
GOTERM_CC_ALL	GO:0005764	lysosome	3	0.0084	0.579061	Bt.1798.1.S1_at, Bt.393.1.S1_at, Bt.15972.1.S1_at,	113	46	2686	1.55021	1	1	99.9996
GOTERM_CC_ALL	GO:0005773	vacuole	3	0.0084	0.656971	Bt.1798.1.S1_at, Bt.393.1.S1_at, Bt.15972.1.S1_at,	113	53	2686	1.34547	1	1	100
Functional Group 28	Median: 0.6696501331324114		Geo: 0.6088382418533188	Bt.12639.1.S1_at, Bt.461.1.S1_at, Bt.24676.1.S1_at, Bt.5106.2.S1_at, Bt.19522.1.S1_at,
Category	Term		Count	%	PValue	Genes	List Total	Pop Hits	Pop Total	Fold Enrichment	Bonferroni	Benjamini	FDR
SP_PIR_KEYWORDS	GTP-binding		4	0.0112	0.449994	Bt.12639.1.S1_at, Bt.461.1.S1_at, Bt.24676.1.S1_at, Bt.5106.2.S1_at,	95	58	2216	1.60871	1	0.999951	99.9862
GOTERM_MF_ALL	GO:0005525	GTP binding	5	0.014	0.658166	Bt.12639.1.S1_at, Bt.461.1.S1_at, Bt.24676.1.S1_at, Bt.19522.1.S1_at, Bt.5106.2.S1_at,	139	100	3104	1.11655	1	1	100
GOTERM_MF_ALL	GO:0032561	guanyl ribonucleotide binding	5	0.014	0.681134	Bt.12639.1.S1_at, Bt.461.1.S1_at, Bt.24676.1.S1_at, Bt.19522.1.S1_at, Bt.5106.2.S1_at,	139	103	3104	1.08403	1	1	100
GOTERM_MF_ALL	GO:0019001	guanyl nucleotide binding	5	0.014	0.681134	Bt.12639.1.S1_at, Bt.461.1.S1_at, Bt.24676.1.S1_at, Bt.19522.1.S1_at, Bt.5106.2.S1_at,	139	103	3104	1.08403	1	1	100
Functional Group 29	Median: 0.6107949102395109		Geo: 0.6119252799054219	Bt.1059.2.S1_at, Bt.378.1.S1_at, Bt.5848.2.S1_at, Bt.6816.1.S1_at, Bt.15990.1.S1_at,
Category	Term		Count	%	PValue	Genes	List Total	Pop Hits	Pop Total	Fold Enrichment	Bonferroni	Benjamini	FDR
GOTERM_MF_ALL	GO:0042625	ATPase activity, coupled to transmembrane movement of ions	3	0.0084	0.509627	Bt.1059.2.S1_at, Bt.378.1.S1_at, Bt.5848.2.S1_at,	139	38	3104	1.76297	1	1	99.9992
GOTERM_MF_ALL	GO:0042626	ATPase activity, coupled to transmembrane movement of substances	3	0.0084	0.589862	Bt.1059.2.S1_at, Bt.378.1.S1_at, Bt.5848.2.S1_at,	139	44	3104	1.52256	1	1	100
GOTERM_MF_ALL	GO:0043492	ATPase activity, coupled to movement of substances	3	0.0084	0.589862	Bt.1059.2.S1_at, Bt.378.1.S1_at, Bt.5848.2.S1_at,	139	44	3104	1.52256	1	1	100
GOTERM_MF_ALL	GO:0016820	hydrolase activity, acting on acid anhydrides, catalyzing transmembrane movement of substances	3	0.0084	0.602258	Bt.1059.2.S1_at, Bt.378.1.S1_at, Bt.5848.2.S1_at,	139	45	3104	1.48873	1	1	100
GOTERM_MF_ALL	GO:0042623	ATPase activity, coupled	4	0.0112	0.619332	Bt.1059.2.S1_at, Bt.378.1.S1_at, Bt.6816.1.S1_at, Bt.5848.2.S1_at,	139	71	3104	1.25808	1	1	100
GOTERM_MF_ALL	GO:0015399	primary active transmembrane transporter activity	3	0.0084	0.637755	Bt.1059.2.S1_at, Bt.378.1.S1_at, Bt.5848.2.S1_at,	139	48	3104	1.39568	1	1	100
GOTERM_MF_ALL	GO:0015405	P-P-bond-hydrolysis-driven transmembrane transporter activity	3	0.0084	0.637755	Bt.1059.2.S1_at, Bt.378.1.S1_at, Bt.5848.2.S1_at,	139	48	3104	1.39568	1	1	100
GOTERM_MF_ALL	GO:0022804	active transmembrane transporter activity	4	0.0112	0.730836	Bt.1059.2.S1_at, Bt.378.1.S1_at, Bt.5848.2.S1_at, Bt.15990.1.S1_at,	139	84	3104	1.06338	1	1	100
Functional Group 30	Median: 0.642806977568517		Geo: 0.629860440147701	Bt.461.1.S1_at, Bt.24676.1.S1_at, Bt.18.1.S1_at, Bt.12217.3.A1_at,
Category	Term		Count	%	PValue	Genes	List Total	Pop Hits	Pop Total	Fold Enrichment	Bonferroni	Benjamini	FDR
GOTERM_BP_ALL	GO:0045045	secretory pathway	3	0.0084	0.539568	Bt.461.1.S1_at, Bt.24676.1.S1_at, Bt.18.1.S1_at,	121	40	2690	1.66736	1	1	99.9999
GOTERM_BP_ALL	GO:0032940	secretion by cell	3	0.0084	0.592033	Bt.461.1.S1_at, Bt.24676.1.S1_at, Bt.18.1.S1_at,	121	44	2690	1.51578	1	1	100
GOTERM_BP_ALL	GO:0046903	secretion	3	0.0084	0.693581	Bt.461.1.S1_at, Bt.24676.1.S1_at, Bt.18.1.S1_at,	121	53	2690	1.25838	1	1	100
GOTERM_BP_ALL	GO:0016192	vesicle-mediated transport	4	0.0112	0.710375	Bt.461.1.S1_at, Bt.24676.1.S1_at, Bt.12217.3.A1_at, Bt.18.1.S1_at,	121	81	2690	1.09785	1	1	100
Functional Group 31	Median: 0.6932905656408873		Geo: 0.6507431219444004	Bt.21723.3.S1_at, Bt.23662.2.S1_at, Bt.3626.1.S1_at, Bt.4283.1.S1_at, Bt.1.1.S1_at, Bt.21584.1.S1_at, Bt.5507.1.S1_at, Bt.18755.1.A1_at, Bt.16739.1.A1_at, Bt.393.1.S1_at, Bt.5310.1.S1_at, Bt.5161.1.S1_at, Bt.7781.1.S1_at, Bt.5006.1.S1_at, Bt.8706.1.S1_at, Bt.28162.1.S1_at, Bt.28162.2.A1_at, Bt.17102.2.S1_at, Bt.17102.1.S1_at, Bt.7968.2.S1_at, Bt.17102.3.S1_at, Bt.22163.1.S1_at, Bt.12911.1.S1_at, …
Category	Term		Count	%	PValue	Genes	List Total	Pop Hits	Pop Total	Fold Enrichment	Bonferroni	Benjamini	FDR
GOTERM_BP_ALL	GO:0044260	cellular macromolecule metabolic process	34	0.0952	0.570019	Bt.21723.3.S1_at, Bt.23662.2.S1_at, Bt.3626.1.S1_at, Bt.4283.1.S1_at, Bt.1.1.S1_at, Bt.21584.1.S1_at, Bt.5507.1.S1_at, Bt.18755.1.A1_at, Bt.16739.1.A1_at, Bt.393.1.S1_at, Bt.5310.1.S1_at, Bt.5161.1.S1_at, Bt.7781.1.S1_at, Bt.5006.1.S1_at, Bt.8706.1.S1_at, Bt.28162.1.S1_at, Bt.28162.2.A1_at, Bt.17102.2.S1_at, Bt.17102.1.S1_at, Bt.7968.2.S1_at, Bt.17102.3.S1_at, Bt.22163.1.S1_at, Bt.12911.1.S1_at, …	121	749	2690	1.00917	1	1	100
GOTERM_BP_ALL	GO:0044267	cellular protein metabolic process	32	0.0896	0.693291	Bt.21723.3.S1_at, Bt.23662.2.S1_at, Bt.3626.1.S1_at, Bt.4283.1.S1_at, Bt.1.1.S1_at, Bt.21584.1.S1_at, Bt.5507.1.S1_at, Bt.18755.1.A1_at, Bt.16739.1.A1_at, Bt.393.1.S1_at, Bt.5310.1.S1_at, Bt.5161.1.S1_at, Bt.7781.1.S1_at, Bt.5006.1.S1_at, Bt.8706.1.S1_at, Bt.28162.1.S1_at, Bt.28162.2.A1_at, Bt.22163.1.S1_at, Bt.12911.1.S1_at, Bt.5408.1.A1_at, Bt.21912.1.S1_at, Bt.21912.1.S2_at, Bt.17952.1.A1_at, …	121	739	2690	0.962659	1	1	100
GOTERM_BP_ALL	GO:0019538	protein metabolic process	34	0.0952	0.697307	Bt.21723.3.S1_at, Bt.23662.2.S1_at, Bt.3626.1.S1_at, Bt.4283.1.S1_at, Bt.1.1.S1_at, Bt.21584.1.S1_at, Bt.5507.1.S1_at, Bt.16739.1.A1_at, Bt.18755.1.A1_at, Bt.15972.1.S1_at, Bt.393.1.S1_at, Bt.5310.1.S1_at, Bt.5161.1.S1_at, Bt.7781.1.S1_at, Bt.5006.1.S1_at, Bt.8706.1.S1_at, Bt.28162.1.S1_at, Bt.28162.2.A1_at, Bt.22163.1.S1_at, Bt.12911.1.S1_at, Bt.5408.1.A1_at, Bt.21912.1.S1_at, Bt.21912.1.S2_at, …	121	786	2690	0.961664	1	1	100
Functional Group 32	Median: 0.6228504042412835		Geo: 0.6586162185379308	Bt.3626.1.S1_at, Bt.7781.1.S1_at, Bt.4283.1.S1_at, Bt.5507.1.S1_at, Bt.16739.1.A1_at, Bt.12911.1.S1_at, Bt.27840.1.S1_at, Bt.12510.1.S1_a_at, Bt.12510.1.S1_at,
Category	Term		Count	%	PValue	Genes	List Total	Pop Hits	Pop Total	Fold Enrichment	Bonferroni	Benjamini	FDR
GOTERM_CC_ALL	GO:0005840	ribosome	6	0.0168	0.529038	Bt.3626.1.S1_at, Bt.7781.1.S1_at, Bt.4283.1.S1_at, Bt.5507.1.S1_at, Bt.16739.1.A1_at, Bt.12911.1.S1_at,	113	115	2686	1.24017	1	0.999998	99.998
GOTERM_MF_ALL	GO:0003735	structural constituent of ribosome	6	0.0168	0.554754	Bt.3626.1.S1_at, Bt.7781.1.S1_at, Bt.4283.1.S1_at, Bt.5507.1.S1_at, Bt.16739.1.A1_at, Bt.12911.1.S1_at,	139	111	3104	1.20708	1	1	99.9998
GOTERM_CC_ALL	GO:0030529	ribonucleoprotein complex	8	0.0224	0.690947	Bt.3626.1.S1_at, Bt.27840.1.S1_at, Bt.7781.1.S1_at, Bt.4283.1.S1_at, Bt.12510.1.S1_a_at, Bt.12510.1.S1_at, Bt.5507.1.S1_at, Bt.16739.1.A1_at, Bt.12911.1.S1_at,	113	190	2686	1.00084	1	1	100
GOTERM_MF_ALL	GO:0005198	structural molecule activity	6	0.0168	0.927893	Bt.3626.1.S1_at, Bt.7781.1.S1_at, Bt.4283.1.S1_at, Bt.5507.1.S1_at, Bt.16739.1.A1_at, Bt.12911.1.S1_at,	139	187	3104	0.716501	1	1	100
Functional Group 33	Median: 0.6184733248842211		Geo: 0.6836919414090319	Bt.10885.2.S1_at, Bt.23662.2.S1_at, Bt.14657.1.A1_at, Bt.9949.2.S1_at, Bt.9949.3.S1_a_at, Bt.8305.1.A1_at, Bt.4138.2.S1_at, Bt.120.1.S1_at, Bt.19447.1.A1_at, Bt.28162.1.S1_at, Bt.28162.2.A1_at, Bt.15972.1.S1_at, Bt.5226.1.S1_at, Bt.2347.2.S1_at, Bt.2347.3.S1_a_at, Bt.1151.1.S1_at, Bt.10343.1.A1_at, Bt.3730.1.S1_at,
Category	Term		Count	%	PValue	Genes	List Total	Pop Hits	Pop Total	Fold Enrichment	Bonferroni	Benjamini	FDR
GOTERM_BP_ALL	GO:0030154	cell differentiation	11	0.0308	0.618473	Bt.10885.2.S1_at, Bt.23662.2.S1_at, Bt.14657.1.A1_at, Bt.9949.2.S1_at, Bt.9949.3.S1_a_at, Bt.8305.1.A1_at, Bt.4138.2.S1_at, Bt.120.1.S1_at, Bt.19447.1.A1_at, Bt.28162.1.S1_at, Bt.28162.2.A1_at, Bt.15972.1.S1_at, Bt.5226.1.S1_at, Bt.2347.2.S1_at, Bt.2347.3.S1_a_at,	121	236	2690	1.03621	1	1	100
GOTERM_BP_ALL	GO:0048869	cellular developmental process	11	0.0308	0.618473	Bt.10885.2.S1_at, Bt.23662.2.S1_at, Bt.14657.1.A1_at, Bt.9949.2.S1_at, Bt.9949.3.S1_a_at, Bt.8305.1.A1_at, Bt.4138.2.S1_at, Bt.120.1.S1_at, Bt.19447.1.A1_at, Bt.28162.1.S1_at, Bt.28162.2.A1_at, Bt.15972.1.S1_at, Bt.5226.1.S1_at, Bt.2347.2.S1_at, Bt.2347.3.S1_a_at,	121	236	2690	1.03621	1	1	100
GOTERM_BP_ALL	GO:0032502	developmental process	14	0.0392	0.835487	Bt.23662.2.S1_at, Bt.4138.2.S1_at, Bt.1151.1.S1_at, Bt.15972.1.S1_at, Bt.2347.2.S1_at, Bt.2347.3.S1_a_at, Bt.10885.2.S1_at, Bt.10343.1.A1_at, Bt.14657.1.A1_at, Bt.9949.2.S1_at, Bt.9949.3.S1_a_at, Bt.8305.1.A1_at, Bt.3730.1.S1_at, Bt.120.1.S1_at, Bt.19447.1.A1_at, Bt.28162.1.S1_at, Bt.28162.2.A1_at, Bt.5226.1.S1_at,	121	360	2690	0.864555	1	1	100
Functional Group 34	Median: 0.616566567553974		Geo: 0.7017051466597259	Bt.378.1.S1_at, Bt.23225.1.S1_at, Bt.2255.1.S1_at,
Category	Term		Count	%	PValue	Genes	List Total	Pop Hits	Pop Total	Fold Enrichment	Bonferroni	Benjamini	FDR
GOTERM_BP_ALL	GO:0009150	purine ribonucleotide metabolic process	3	0.0084	0.57934	Bt.378.1.S1_at, Bt.23225.1.S1_at, Bt.2255.1.S1_at,	121	43	2690	1.55103	1	1	100
GOTERM_BP_ALL	GO:0009259	ribonucleotide metabolic process	3	0.0084	0.592033	Bt.378.1.S1_at, Bt.23225.1.S1_at, Bt.2255.1.S1_at,	121	44	2690	1.51578	1	1	100
GOTERM_BP_ALL	GO:0006163	purine nucleotide metabolic process	3	0.0084	0.616567	Bt.378.1.S1_at, Bt.23225.1.S1_at, Bt.2255.1.S1_at,	121	46	2690	1.44987	1	1	100
GOTERM_BP_ALL	GO:0009117	nucleotide metabolic process	3	0.0084	0.889295	Bt.378.1.S1_at, Bt.23225.1.S1_at, Bt.2255.1.S1_at,	121	82	2690	0.813344	1	1	100
GOTERM_BP_ALL	GO:0055086	nucleobase, nucleoside and nucleotide metabolic process	3	0.0084	0.904624	Bt.378.1.S1_at, Bt.23225.1.S1_at, Bt.2255.1.S1_at,	121	86	2690	0.775514	1	1	100
Functional Group 35	Median: 0.9905821095313274		Geo: 0.7252785634081969	Bt.13730.1.A1_at, Bt.13730.2.S1_at, Bt.393.1.S1_at, Bt.5408.1.A1_at,
Category	Term		Count	%	PValue	Genes	List Total	Pop Hits	Pop Total	Fold Enrichment	Bonferroni	Benjamini	FDR
GOTERM_MF_ALL	GO:0008234	cysteine-type peptidase activity	3	0.0084	0.388244	Bt.13730.1.A1_at, Bt.13730.2.S1_at, Bt.393.1.S1_at, Bt.5408.1.A1_at,	139	30	3104	2.23309	1	1	99.9702
GOTERM_MF_ALL	GO:0008233	peptidase activity	3	0.0084	0.990582	Bt.13730.1.A1_at, Bt.13730.2.S1_at, Bt.393.1.S1_at, Bt.5408.1.A1_at,	139	145	3104	0.462019	1	1	100
GOTERM_BP_ALL	GO:0006508	proteolysis	3	0.0084	0.992017	Bt.13730.1.A1_at, Bt.13730.2.S1_at, Bt.393.1.S1_at, Bt.5408.1.A1_at,	121	148	2690	0.450637	1	1	100
Functional Group 36	Median: 0.8194904731824895		Geo: 0.7570224981315012	Bt.8136.1.S1_at, Bt.378.1.S1_at, Bt.5848.2.S1_at, Bt.15990.1.S1_at,
Category	Term		Count	%	PValue	Genes	List Total	Pop Hits	Pop Total	Fold Enrichment	Bonferroni	Benjamini	FDR
GOTERM_BP_ALL	GO:0015672	monovalent inorganic cation transport	4	0.0112	0.539634	Bt.8136.1.S1_at, Bt.378.1.S1_at, Bt.5848.2.S1_at, Bt.15990.1.S1_at,	121	63	2690	1.41152	1	1	99.9999
GOTERM_BP_ALL	GO:0030001	metal ion transport	3	0.0084	0.73163	Bt.8136.1.S1_at, Bt.5848.2.S1_at, Bt.15990.1.S1_at,	121	57	2690	1.17007	1	1	100
GOTERM_MF_ALL	GO:0008324	cation transmembrane transporter activity	4	0.0112	0.907351	Bt.8136.1.S1_at, Bt.378.1.S1_at, Bt.5848.2.S1_at, Bt.15990.1.S1_at,	139	119	3104	0.75062	1	1	100
SP_PIR_KEYWORDS	ion transport		3	0.0084	0.916789	Bt.8136.1.S1_at, Bt.378.1.S1_at, Bt.15990.1.S1_at,	95	94	2216	0.744457	1	1	100
Functional Group 37	Median: 0.7884085321293743		Geo: 0.7813228145650373	Bt.5389.1.S1_at, Bt.5006.1.S1_at, Bt.15972.1.S1_at, Bt.12217.3.A1_at,
Category	Term		Count	%	PValue	Genes	List Total	Pop Hits	Pop Total	Fold Enrichment	Bonferroni	Benjamini	FDR
GOTERM_BP_ALL	GO:0051246	regulation of protein metabolic process	3	0.0084	0.713128	Bt.5389.1.S1_at, Bt.5006.1.S1_at, Bt.15972.1.S1_at,	121	55	2690	1.21262	1	1	100
GOTERM_BP_ALL	GO:0065003	macromolecular complex assembly	4	0.0112	0.788409	Bt.5389.1.S1_at, Bt.12217.3.A1_at, Bt.5006.1.S1_at, Bt.15972.1.S1_at,	121	92	2690	0.966583	1	1	100
GOTERM_BP_ALL	GO:0022607	cellular component assembly	4	0.0112	0.848346	Bt.5389.1.S1_at, Bt.12217.3.A1_at, Bt.5006.1.S1_at, Bt.15972.1.S1_at,	121	103	2690	0.863356	1	1	100
Functional Group 38	Median: 0.7792528885302126		Geo: 0.7942254714350176	Bt.1059.2.S1_at, Bt.26739.1.S1_at, Bt.8136.1.S1_at, Bt.136.1.S1_at, Bt.378.1.S1_at, Bt.5848.2.S1_at, Bt.15972.1.S1_at, Bt.15990.1.S1_at, Bt.460.1.S1_s_at,
Category	Term		Count	%	PValue	Genes	List Total	Pop Hits	Pop Total	Fold Enrichment	Bonferroni	Benjamini	FDR
GOTERM_MF_ALL	GO:0022857	transmembrane transporter activity	8	0.0224	0.737396	Bt.1059.2.S1_at, Bt.26739.1.S1_at, Bt.8136.1.S1_at, Bt.136.1.S1_at, Bt.378.1.S1_at, Bt.5848.2.S1_at, Bt.15972.1.S1_at, Bt.15990.1.S1_at,	139	187	3104	0.955334	1	1	100
GOTERM_BP_ALL	GO:0006811	ion transport	7	0.0196	0.741584	Bt.1059.2.S1_at, Bt.26739.1.S1_at, Bt.8136.1.S1_at, Bt.378.1.S1_at, Bt.5848.2.S1_at, Bt.460.1.S1_s_at, Bt.15990.1.S1_at,	121	162	2690	0.960616	1	1	100
GOTERM_MF_ALL	GO:0015075	ion transmembrane transporter activity	6	0.0168	0.816922	Bt.1059.2.S1_at, Bt.26739.1.S1_at, Bt.8136.1.S1_at, Bt.378.1.S1_at, Bt.5848.2.S1_at, Bt.15990.1.S1_at,	139	152	3104	0.881484	1	1	100
GOTERM_MF_ALL	GO:0022891	substrate-specific transmembrane transporter activity	6	0.0168	0.890704	Bt.1059.2.S1_at, Bt.26739.1.S1_at, Bt.8136.1.S1_at, Bt.378.1.S1_at, Bt.5848.2.S1_at, Bt.15990.1.S1_at,	139	172	3104	0.778986	1	1	100
Functional Group 39	Median: 0.8288629862528378		Geo: 0.8261366870417918	Bt.10885.2.S1_at, Bt.23662.2.S1_at, Bt.14657.1.A1_at, Bt.120.1.S1_at, Bt.19447.1.A1_at, Bt.28162.1.S1_at, Bt.28162.2.A1_at,
Category	Term		Count	%	PValue	Genes	List Total	Pop Hits	Pop Total	Fold Enrichment	Bonferroni	Benjamini	FDR
GOTERM_BP_ALL	GO:0006915	apoptosis	5	0.014	0.804629	Bt.10885.2.S1_at, Bt.23662.2.S1_at, Bt.14657.1.A1_at, Bt.120.1.S1_at, Bt.19447.1.A1_at, Bt.28162.1.S1_at, Bt.28162.2.A1_at,	121	122	2690	0.911123	1	1	100
GOTERM_BP_ALL	GO:0012501	programmed cell death	5	0.014	0.814836	Bt.10885.2.S1_at, Bt.23662.2.S1_at, Bt.14657.1.A1_at, Bt.120.1.S1_at, Bt.19447.1.A1_at, Bt.28162.1.S1_at, Bt.28162.2.A1_at,	121	124	2690	0.896428	1	1	100
GOTERM_BP_ALL	GO:0016265	death	5	0.014	0.84289	Bt.10885.2.S1_at, Bt.23662.2.S1_at, Bt.14657.1.A1_at, Bt.120.1.S1_at, Bt.19447.1.A1_at, Bt.28162.1.S1_at, Bt.28162.2.A1_at,	121	130	2690	0.855054	1	1	100
GOTERM_BP_ALL	GO:0008219	cell death	5	0.014	0.84289	Bt.10885.2.S1_at, Bt.23662.2.S1_at, Bt.14657.1.A1_at, Bt.120.1.S1_at, Bt.19447.1.A1_at, Bt.28162.1.S1_at, Bt.28162.2.A1_at,	121	130	2690	0.855054	1	1	100
Functional Group 40	Median: 0.8642980387967545		Geo: 0.8621464262525036	Bt.12217.3.A1_at, Bt.18.1.S1_at, Bt.393.1.S1_at,
Category	Term		Count	%	PValue	Genes	List Total	Pop Hits	Pop Total	Fold Enrichment	Bonferroni	Benjamini	FDR
GOTERM_CC_ALL	GO:0016023	cytoplasmic membrane-bound vesicle	3	0.0084	0.81148	Bt.12217.3.A1_at, Bt.18.1.S1_at, Bt.393.1.S1_at,	113	72	2686	0.990413	1	1	100
GOTERM_CC_ALL	GO:0031988	membrane-bound vesicle	3	0.0084	0.817589	Bt.12217.3.A1_at, Bt.18.1.S1_at, Bt.393.1.S1_at,	113	73	2686	0.976846	1	1	100
GOTERM_CC_ALL	GO:0031410	cytoplasmic vesicle	3	0.0084	0.911007	Bt.12217.3.A1_at, Bt.18.1.S1_at, Bt.393.1.S1_at,	113	94	2686	0.758614	1	1	100
GOTERM_CC_ALL	GO:0031982	vesicle	3	0.0084	0.914091	Bt.12217.3.A1_at, Bt.18.1.S1_at, Bt.393.1.S1_at,	113	95	2686	0.750629	1	1	100
Functional Group 41	Median: 0.9145765786834084		Geo: 0.864830851867755	Bt.461.1.S1_at, Bt.24676.1.S1_at, Bt.12217.3.A1_at, Bt.18.1.S1_at, Bt.136.1.S1_at,
Category	Term		Count	%	PValue	Genes	List Total	Pop Hits	Pop Total	Fold Enrichment	Bonferroni	Benjamini	FDR
GOTERM_BP_ALL	GO:0016192	vesicle-mediated transport	4	0.0112	0.710375	Bt.461.1.S1_at, Bt.24676.1.S1_at, Bt.12217.3.A1_at, Bt.18.1.S1_at,	121	81	2690	1.09785	1	1	100
GOTERM_BP_ALL	GO:0051649	establishment of cellular localization	5	0.014	0.909403	Bt.461.1.S1_at, Bt.24676.1.S1_at, Bt.136.1.S1_at, Bt.12217.3.A1_at, Bt.18.1.S1_at,	121	149	2690	0.74602	1	1	100
GOTERM_BP_ALL	GO:0051641	cellular localization	5	0.014	0.91975	Bt.461.1.S1_at, Bt.24676.1.S1_at, Bt.136.1.S1_at, Bt.12217.3.A1_at, Bt.18.1.S1_at,	121	153	2690	0.726517	1	1	100
GOTERM_BP_ALL	GO:0046907	intracellular transport	4	0.0112	0.941479	Bt.461.1.S1_at, Bt.24676.1.S1_at, Bt.136.1.S1_at, Bt.12217.3.A1_at,	121	132	2690	0.673679	1	1	100
Functional Group 42	Median: 0.9601582450269888		Geo: 0.8718437439682372	Bt.5389.1.S1_at, Bt.5006.1.S1_at, Bt.15972.1.S1_at, Bt.120.1.S1_at, Bt.19447.1.A1_at,
Category	Term		Count	%	PValue	Genes	List Total	Pop Hits	Pop Total	Fold Enrichment	Bonferroni	Benjamini	FDR
GOTERM_BP_ALL	GO:0051246	regulation of protein metabolic process	3	0.0084	0.713128	Bt.5389.1.S1_at, Bt.5006.1.S1_at, Bt.15972.1.S1_at,	121	55	2690	1.21262	1	1	100
GOTERM_BP_ALL	GO:0048523	negative regulation of cellular process	4	0.0112	0.960158	Bt.5389.1.S1_at, Bt.5006.1.S1_at, Bt.120.1.S1_at, Bt.19447.1.A1_at, Bt.15972.1.S1_at,	121	143	2690	0.621857	1	1	100
GOTERM_BP_ALL	GO:0048519	negative regulation of biological process	4	0.0112	0.967845	Bt.5389.1.S1_at, Bt.5006.1.S1_at, Bt.120.1.S1_at, Bt.19447.1.A1_at, Bt.15972.1.S1_at,	121	149	2690	0.596816	1	1	100
Functional Group 43	Median: 0.8696388983270158		Geo: 0.884210890613026	Bt.27858.2.S1_at, Bt.24676.1.S1_at, Bt.5848.2.S1_at,
Category	Term		Count	%	PValue	Genes	List Total	Pop Hits	Pop Total	Fold Enrichment	Bonferroni	Benjamini	FDR
GOTERM_CC_ALL	GO:0042175	nuclear envelope-endoplasmic reticulum network	3	0.0084	0.869639	Bt.27858.2.S1_at, Bt.24676.1.S1_at, Bt.5848.2.S1_at,	113	83	2686	0.859153	1	1	100
GOTERM_CC_ALL	GO:0005789	endoplasmic reticulum membrane	3	0.0084	0.869639	Bt.27858.2.S1_at, Bt.24676.1.S1_at, Bt.5848.2.S1_at,	113	83	2686	0.859153	1	1	100
GOTERM_CC_ALL	GO:0044432	endoplasmic reticulum part	3	0.0084	0.914091	Bt.27858.2.S1_at, Bt.24676.1.S1_at, Bt.5848.2.S1_at,	113	95	2686	0.750629	1	1	100
Functional Group 44	Median: 0.9210208072720618		Geo: 0.9232267451753448	Bt.2723.1.A1_at, Bt.115.1.S1_at, Bt.3883.1.S1_at,
Category	Term		Count	%	PValue	Genes	List Total	Pop Hits	Pop Total	Fold Enrichment	Bonferroni	Benjamini	FDR
GOTERM_BP_ALL	GO:0006519	amino acid and derivative metabolic process	3	0.0084	0.900987	Bt.2723.1.A1_at, Bt.115.1.S1_at, Bt.3883.1.S1_at,	121	85	2690	0.784638	1	1	100
GOTERM_BP_ALL	GO:0009308	amine metabolic process	3	0.0084	0.921021	Bt.2723.1.A1_at, Bt.115.1.S1_at, Bt.3883.1.S1_at,	121	91	2690	0.732903	1	1	100
GOTERM_BP_ALL	GO:0006807	nitrogen compound metabolic process	3	0.0084	0.948281	Bt.2723.1.A1_at, Bt.115.1.S1_at, Bt.3883.1.S1_at,	121	102	2690	0.653865	1	1	100
Functional Group 45	Median: 0.930712728300165		Geo: 0.9244167474870498	Bt.10343.1.A1_at, Bt.9949.2.S1_at, Bt.9949.3.S1_a_at, Bt.8305.1.A1_at, Bt.4138.2.S1_at, Bt.1151.1.S1_at, Bt.3730.1.S1_at, Bt.15972.1.S1_at, Bt.2347.2.S1_at, Bt.2347.3.S1_a_at, Bt.5226.1.S1_at,
Category	Term		Count	%	PValue	Genes	List Total	Pop Hits	Pop Total	Fold Enrichment	Bonferroni	Benjamini	FDR
GOTERM_BP_ALL	GO:0048856	anatomical structure development	8	0.0224	0.910566	Bt.10343.1.A1_at, Bt.9949.2.S1_at, Bt.9949.3.S1_a_at, Bt.8305.1.A1_at, Bt.4138.2.S1_at, Bt.1151.1.S1_at, Bt.3730.1.S1_at, Bt.15972.1.S1_at, Bt.2347.2.S1_at, Bt.2347.3.S1_a_at,	121	234	2690	0.760048	1	1	100
GOTERM_BP_ALL	GO:0007275	multicellular organismal development	8	0.0224	0.930713	Bt.9949.2.S1_at, Bt.9949.3.S1_a_at, Bt.8305.1.A1_at, Bt.4138.2.S1_at, Bt.1151.1.S1_at, Bt.3730.1.S1_at, Bt.15972.1.S1_at, Bt.5226.1.S1_at, Bt.2347.2.S1_at, Bt.2347.3.S1_a_at,	121	244	2690	0.728899	1	1	100
GOTERM_BP_ALL	GO:0048731	system development	6	0.0168	0.932129	Bt.9949.2.S1_at, Bt.9949.3.S1_a_at, Bt.8305.1.A1_at, Bt.4138.2.S1_at, Bt.3730.1.S1_at, Bt.15972.1.S1_at, Bt.2347.2.S1_at, Bt.2347.3.S1_a_at,	121	188	2690	0.709513	1	1	100
Functional Group 46	Median: 0.9296942005211322		Geo: 0.9296190125737939	Bt.5366.1.S1_at, Bt.9221.1.A1_at, Bt.5387.1.S1_at, Bt.2314.1.S1_at, Bt.5341.1.S1_at, Bt.4138.2.S1_at, Bt.1798.1.S1_at, Bt.1855.1.S1_at, Bt.393.1.S1_at, Bt.5226.1.S1_at, Bt.15990.1.S1_at, Bt.20915.1.S1_at, Bt.14205.1.S1_at, Bt.5106.2.S1_at,
Category	Term		Count	%	PValue	Genes	List Total	Pop Hits	Pop Total	Fold Enrichment	Bonferroni	Benjamini	FDR
UP_SEQ_FEATURE	signal peptide		11	0.0308	0.899194	Bt.5366.1.S1_at, Bt.9221.1.A1_at, Bt.5387.1.S1_at, Bt.2314.1.S1_at, Bt.5341.1.S1_at, Bt.4138.2.S1_at, Bt.1798.1.S1_at, Bt.1855.1.S1_at, Bt.393.1.S1_at, Bt.5226.1.S1_at, Bt.15990.1.S1_at,	48	285	1007	0.809722	1	1	100
SP_PIR_KEYWORDS	signal		12	0.0336	0.909339	Bt.5366.1.S1_at, Bt.9221.1.A1_at, Bt.5387.1.S1_at, Bt.2314.1.S1_at, Bt.20915.1.S1_at, Bt.5341.1.S1_at, Bt.4138.2.S1_at, Bt.1798.1.S1_at, Bt.1855.1.S1_at, Bt.393.1.S1_at, Bt.5226.1.S1_at, Bt.15990.1.S1_at,	95	355	2216	0.788495	1	1	100
SP_PIR_KEYWORDS	glycoprotein		12	0.0336	0.950049	Bt.5366.1.S1_at, Bt.9221.1.A1_at, Bt.5387.1.S1_at, Bt.2314.1.S1_at, Bt.14205.1.S1_at, Bt.5341.1.S1_at, Bt.4138.2.S1_at, Bt.1798.1.S1_at, Bt.5106.2.S1_at, Bt.393.1.S1_at, Bt.5226.1.S1_at, Bt.15990.1.S1_at,	95	382	2216	0.732764	1	1	100
UP_SEQ_FEATURE	glycosylation site:N-linked (GlcNAc...)		9	0.0252	0.961379	Bt.5366.1.S1_at, Bt.5387.1.S1_at, Bt.2314.1.S1_at, Bt.5341.1.S1_at, Bt.4138.2.S1_at, Bt.1798.1.S1_at, Bt.393.1.S1_at, Bt.5226.1.S1_at, Bt.15990.1.S1_at,	48	269	1007	0.701905	1	1	100
Functional Group 47	Median: 0.9455030794211704		Geo: 0.9446571341671376	Bt.461.1.S1_at, Bt.24676.1.S1_at, Bt.19522.1.S1_at, Bt.12217.3.A1_at, Bt.13730.1.A1_at, Bt.13730.2.S1_at,
Category	Term		Count	%	PValue	Genes	List Total	Pop Hits	Pop Total	Fold Enrichment	Bonferroni	Benjamini	FDR
GOTERM_BP_ALL	GO:0015031	protein transport	5	0.014	0.933312	Bt.461.1.S1_at, Bt.24676.1.S1_at, Bt.19522.1.S1_at, Bt.12217.3.A1_at, Bt.13730.1.A1_at, Bt.13730.2.S1_at,	121	159	2690	0.699101	1	1	100
GOTERM_BP_ALL	GO:0045184	establishment of protein localization	5	0.014	0.941177	Bt.461.1.S1_at, Bt.24676.1.S1_at, Bt.19522.1.S1_at, Bt.12217.3.A1_at, Bt.13730.1.A1_at, Bt.13730.2.S1_at,	121	163	2690	0.681945	1	1	100
GOTERM_BP_ALL	GO:0008104	protein localization	5	0.014	0.949829	Bt.461.1.S1_at, Bt.24676.1.S1_at, Bt.19522.1.S1_at, Bt.12217.3.A1_at, Bt.13730.1.A1_at, Bt.13730.2.S1_at,	121	168	2690	0.661649	1	1	100
GOTERM_BP_ALL	GO:0033036	macromolecule localization	5	0.014	0.95445	Bt.461.1.S1_at, Bt.24676.1.S1_at, Bt.19522.1.S1_at, Bt.12217.3.A1_at, Bt.13730.1.A1_at, Bt.13730.2.S1_at,	121	171	2690	0.650041	1	1	100
Functional Group 48	Median: 0.9917005679013446		Geo: 0.9918431369798241	Bt.19522.1.S1_at, Bt.3026.1.A1_at, Bt.3730.1.S1_at, Bt.10041.1.S1_at, Bt.19161.1.S1_at, Bt.12290.1.S1_at, Bt.5389.1.S1_at, Bt.5006.1.S1_at, Bt.15972.1.S1_at, Bt.8515.1.S1_at, Bt.6816.1.S1_at,
Category	Term		Count	%	PValue	Genes	List Total	Pop Hits	Pop Total	Fold Enrichment	Bonferroni	Benjamini	FDR
GOTERM_BP_ALL	GO:0006355	regulation of transcription, DNA-dependent	6	0.0168	0.985317	Bt.19522.1.S1_at, Bt.3026.1.A1_at, Bt.3730.1.S1_at, Bt.10041.1.S1_at, Bt.19161.1.S1_at, Bt.12290.1.S1_at,	121	237	2690	0.56282	1	1	100
GOTERM_BP_ALL	GO:0006351	transcription, DNA-dependent	6	0.0168	0.986716	Bt.19522.1.S1_at, Bt.3026.1.A1_at, Bt.3730.1.S1_at, Bt.10041.1.S1_at, Bt.19161.1.S1_at, Bt.12290.1.S1_at,	121	240	2690	0.555785	1	1	100
GOTERM_BP_ALL	GO:0032774	RNA biosynthetic process	6	0.0168	0.986716	Bt.19522.1.S1_at, Bt.3026.1.A1_at, Bt.3730.1.S1_at, Bt.10041.1.S1_at, Bt.19161.1.S1_at, Bt.12290.1.S1_at,	121	240	2690	0.555785	1	1	100
GOTERM_BP_ALL	GO:0010468	regulation of gene expression	8	0.0224	0.987131	Bt.5389.1.S1_at, Bt.19522.1.S1_at, Bt.3026.1.A1_at, Bt.5006.1.S1_at, Bt.3730.1.S1_at, Bt.10041.1.S1_at, Bt.19161.1.S1_at, Bt.12290.1.S1_at,	121	303	2690	0.586968	1	1	100
GOTERM_BP_ALL	GO:0019222	regulation of metabolic process	9	0.0252	0.990244	Bt.5389.1.S1_at, Bt.19522.1.S1_at, Bt.3026.1.A1_at, Bt.5006.1.S1_at, Bt.3730.1.S1_at, Bt.10041.1.S1_at, Bt.19161.1.S1_at, Bt.15972.1.S1_at, Bt.12290.1.S1_at,	121	342	2690	0.585037	1	1	100
GOTERM_BP_ALL	GO:0031323	regulation of cellular metabolic process	8	0.0224	0.993157	Bt.5389.1.S1_at, Bt.19522.1.S1_at, Bt.3026.1.A1_at, Bt.5006.1.S1_at, Bt.3730.1.S1_at, Bt.10041.1.S1_at, Bt.19161.1.S1_at, Bt.12290.1.S1_at,	121	323	2690	0.550623	1	1	100
GOTERM_BP_ALL	GO:0045449	regulation of transcription	6	0.0168	0.995919	Bt.19522.1.S1_at, Bt.3026.1.A1_at, Bt.3730.1.S1_at, Bt.10041.1.S1_at, Bt.19161.1.S1_at, Bt.12290.1.S1_at,	121	274	2690	0.486819	1	1	100
GOTERM_BP_ALL	GO:0019219	regulation of nucleobase, nucleoside, nucleotide and nucleic acid metabolic process	6	0.0168	0.997259	Bt.19522.1.S1_at, Bt.3026.1.A1_at, Bt.3730.1.S1_at, Bt.10041.1.S1_at, Bt.19161.1.S1_at, Bt.12290.1.S1_at,	121	285	2690	0.46803	1	1	100
GOTERM_BP_ALL	GO:0006350	transcription	6	0.0168	0.997881	Bt.19522.1.S1_at, Bt.3026.1.A1_at, Bt.3730.1.S1_at, Bt.10041.1.S1_at, Bt.19161.1.S1_at, Bt.12290.1.S1_at,	121	292	2690	0.45681	1	1	100
GOTERM_BP_ALL	GO:0016070	RNA metabolic process	8	0.0224	0.998215	Bt.8515.1.S1_at, Bt.19522.1.S1_at, Bt.3026.1.A1_at, Bt.6816.1.S1_at, Bt.3730.1.S1_at, Bt.10041.1.S1_at, Bt.19161.1.S1_at, Bt.12290.1.S1_at,	121	363	2690	0.489948	1	1	100
